# Supplementary material for: Two-hybrid screening of FAM13A protein partners in lung epithelial cells
Source: BMC Res Notes. 2020 Jan 3;12:804. doi: 10.1186/s13104-019-4840-9 (PMC6942259; doi:10.1186/s13104-019-4840-9)
Supplement: Supplementary file 1 — Additional file 1. Two-hybrid sequence data. [file 13104_2019_4840_MOESM1_ESM.xls]

## Sheet: AU1113730_HLUC_RP1_hgx3803v1_pB
ULTImate Y2H SCREEN Homo sapiens - FAM13A (aa 1-1023) vs Human Lung Cancer_RP1
Clone Name	Type Seq	Contig(s) Name	Gene Name (Best Match)	GenBank ID (NCBI)	Gene ID (NCBI)	Other ID when available	Global PBS	Additional Gene Notes	Start	Stop	Frame	Sense	UTR Inclusion	% Id 5p/3p	5p Sequence	3p Sequence	Frag theoretical Sequence
HLUC_RP1_hgx3803v1_pB27_A-12	5p	104470535	Homo sapiens - ALDH1A1	https://www.ncbi.nlm.nih.gov/nuccore/NM_000689.4	https://www.ncbi.nlm.nih.gov/gene/?term=216		D	ALDH1A1; [gi|327365354|ref|NM_000689.4| Homo sapiens aldehyde dehydrogenase 1 family, member A1 (ALDH1A1), mRNA]	-37	No Data	IF	Sense		93.7	TGAGCCAGTCACCTGTGTTCCAGGAGCCGAATCAGAAATGTCATCCTCAGGCACGCCAGACTTACCTGTCCTACTCACCGATTTGAAGATTCAATATACTAAGATCTTCATAAACAATGAATGGCATGATTCAGTGAGTGGCAAGAAATTTCCTGTCTTTAATCCTGCAACTGAGGAGGAGCTCTGCCAGGTAGAAGAAGGAGATAAGGAGGATGTTGACAAGGCAGTGAAGGCCGCAAGACAGGCTTTTCAGATTGGATCCCCGTGGCGTACTATGGATGCTTCCGAGAGGGGGCGACTATTATACAAGTTGGCTGATTTAATCGAAAGAGATCGTCTGCTGCTGGCGACAATGGAGTCAATGAATGGTGGAAAACTCTATTCCAATGCATATCTGAA…
HLUC_RP1_hgx3803v1_pB27_A-13	5p	104470535	Homo sapiens - ALDH1A1	https://www.ncbi.nlm.nih.gov/nuccore/NM_000689.4	https://www.ncbi.nlm.nih.gov/gene/?term=216		D	ALDH1A1; [gi|327365354|ref|NM_000689.4| Homo sapiens aldehyde dehydrogenase 1 family, member A1 (ALDH1A1), mRNA]	-37	No Data	IF	Sense		93.4	TGAGCCAGTCACCTGTGTTCCAGGAGCCGAATCAGAAATGTCATCCTCAGGCACGCCAGACTTACCTGTCCTACTCACCGATTTGAAGATTCAATATACTAAGATCTTCATAAACAATGAATGGCATGATTCAGTGAGTGGCAAGAAATTTCCTGTCTTTAATCCTGCAACTGAGGAGGAGCTCTGCCAGGTAGAAGAAGGAGATAAGGAGGATGTTGACAAGGCAGTGAAGGCCGCAAGACAGGCTTTTCAGATTGGATCCCCGTGGCGTACTATGGATGCTTCCGAGAGGGGGCGACTATTATACAAGTTGGCTGATTTAATCGAAAGAGATCGTCTGCTGCTGGCGACAATGGAGTCAATGAATGGTGGAAAACTCTATTCCAATGCATATCTGAA…
HLUC_RP1_hgx3803v1_pB27_A-25	5p 3p	104470580 / 104470340	Homo sapiens - CDC42BPA	https://www.ncbi.nlm.nih.gov/nuccore/NM_014826.4	https://www.ncbi.nlm.nih.gov/gene/?term=8476		N/A	CDC42BPA; [gi|113204434|ref|NM_014826.4| Homo sapiens CDC42 binding protein kinase alpha (DMPK-like) (CDC42BPA), transcript variant A, mRNA]	2509	3457	OOF1	Sense		90.8 / 90.1	CTTGGCATTTTTGAATACGCCTACCGATGCTCTGGATCAATTTGAAACTGATCCCGTTGAGAACACATATGTATGGAACCCGAGCGTCAAGTTTCACATCCAGTCACGGTCCACATCTCCTTCCACATCTAGTGAAGCTGAGCCAGTTAAGACTGTAGACTCCACTCCACTTTCAGTTCACACACCAACCTTAAGGAAAAAAGGATGTCCTGGTTCAACTGGCTTTCCACCTAAGCGCAAGACTCACCAGTTTTTTGTAAAATCTTTTACTACTCCTACCAAGTGTCATCAGTGTACCTCCTTGATGGTGGGTTTAATAAGACAGGGCTGTTCATGTGAAGTGTGTGGATTCTCATGCCATATAACTTGTGTAAACAAAGCTCCAACCACTTGTCCAGT…	ATCCTCTACAGTCTATCAAGTTACAAGTACCTTGAGCTGCTATAGACAAGCGTCATGGACGGTGGGATTCATGCCATAACTTGGTTAACACAAAGGTTCCCACACATGTCCAGTTCCTCTCTGAACAAGACAAAGGTTCCTGGTTAGGATCTTCGGAAAGGGAATGGGAACCGGCTATGGAAGTCAGTGTCAGATCCTAGCAGCTGAAGGAAGAAAGGTGGCAGGAGAGCCACTGCCTATAGGTGTGTGACTTCAACTTCTTTCTGTACGGATATGCTGAACGGAAAAGCATCTCAGCCCAGGGTGTCATTAGTCAAGTGATGACATGAGGGATGAAGAATTTTCTGTGAGTCAGTCTGGCTCTGATGTTATCCATGCAAGTCGGAAAGATATACCCTG…	GAGAAGAAGAACTTGGAACTACTCTCAGAAATCGAACAGCTGATAAAGGACACTGAAGAGCTTAGATCTGAAAAGGGTATAGAGCACCAAGACTCACAGCATTCTTTCTTGGCATTTTTGAATACGCCTACCGATGCTCTGGATCAATTTGAAACTGTAGACTCCACTCCACTTTCAGTTCACACACCAACCTTAAGGAAAAAAGGATGTCCTGGTTCAACTGGCTTTCCACCTAAGCGCAAGACTCACCAGTTTTTTGTAAAATCTTTTACTACTCCTACCAAGTGTCATCAGTGTACCTCCTTGATGGTGGGTTTAATAAGACAGGGCTGTTCATGTGAAGTGTGTGGATTCTCATGCCATATAACTTGTGTAAACAAAGCTCCAACCACTTGTCCA…
HLUC_RP1_hgx3803v1_pB27_A-35	5p	104470577	Homo sapiens - CDK13	https://www.ncbi.nlm.nih.gov/nuccore/NM_003718.4	https://www.ncbi.nlm.nih.gov/gene/?term=8621		N/A	CDK13; [gi|281427100|ref|NM_003718.4| Homo sapiens cyclin-dependent kinase 13 (CDK13), transcript variant 1, mRNA]	3124	No Data	??	AntiSense		95.6	GTTTAATTGTGGAAACATCATCAGTCATGCCCATCTGCTTCTGTCTTCTTCGCTTTTTACTCCATAACTCATGACAATCTTGCCATAAAGGGAGATCTGGTGGAGGCATTTTTGAGGGTTCCACATCTCGGAGGAACTCGCACTGAAGAGCCTGTTCAGCAGTGCAGCGCTTACTAGGATCCAAGGCAAGCATGTAATCAAATAAGTCTAGCGCAGCTGCAGGAATAAAAACAAATTCTTCTCTTAACTTTCGACGATATTGCTTCTTTGGTTTCATGGTGTTGAAATATGGTAGTTTGATTACATCAGGCCACACTGCAGGACATGGACTCCCACATATTCGGCTTATTAATTCTAGTTGTGCAAGTTCCTGATTTGCTTGAAATATAGGTTTTTTAG…
HLUC_RP1_hgx3803v1_pB27_A-106	3p	104470570	Homo sapiens - CFAP97	https://www.ncbi.nlm.nih.gov/nuccore/NM_020827.2	https://www.ncbi.nlm.nih.gov/gene/?term=57587		A	CFAP97; [gi|635372914|ref|NM_020827.2| Homo sapiens cilia and flagella associated protein 97 (CFAP97), transcript variant 1, mRNA]	No Data	1252	??	Sense		90.8		CAAGTCATAGTGATCAGCATAGTAGCGAAGACGGGCTCTAGTGCTGGCCAAGTGTGGACCATTCCTGAGAGCGTCGAGATCTGTGATCTGACGTAGTTCCTTTCAGTCCAGACATAGGCCTCTCAGTCTTGAACTGGCCTAGCAATGATCAAAGTGAATTAAAAGCAGGAAATGGTGAGCCAAGAAATATATGAGATGTTGAGATTTGAAAAATAATTCAAAATATTGAAAGCCGCCAAAAAAGGGAAAGAAAAACATGAGCCTGATGTCTCCTCAAAGTCGTCTTCAGTGTTAGACTCCAGTTTAGACCACAGACATAAACGGAAAGTCTTACATGACACAATGGATTTGAATCATCTCTTGAAAAGCTTTTCTGCAATTAGATAAAAAAGGACCACA…
HLUC_RP1_hgx3803v1_pB27_A-46	5p 3p	104470540	Homo sapiens - CFAP97	https://www.ncbi.nlm.nih.gov/nuccore/NM_020827.2	https://www.ncbi.nlm.nih.gov/gene/?term=57587		A	CFAP97; [gi|635372914|ref|NM_020827.2| Homo sapiens cilia and flagella associated protein 97 (CFAP97), transcript variant 1, mRNA]	9	1078	IF	Sense		92.7 / 92.4	GTTTGGAGATATATTAGAAGGTGAAGTGGACCATTCTTTCTTTGACAGTGACTTTGAAGAAGGAAAGAAATGTGAAACTAACTCAGTTTTTGACAAGCAAAATGATGACCCAAAGGAAAGAATAGATAAAGATACAAAAAATGTAAATTCGAACACTGGAATGCAAACAACAGAAAATTATCTTACTGAGAAGGGAAATGAAAGAAACGTGAAATTTCCCCCAGAACACCCTGTAGAGAATGATGTTACACAAACTGTAAGTTCTTTCTCATTGCCAGCCTCTTCAAGATCAAAAAAATTGTGTGATGTTACAACAGGACTTAAAATACACGTGTCCATTCCAAATAGAATTCCCAAAATTGTAAAAGAAGGTGAAGATGATTACTACACAGATGGAGA…	CTTGATCCAACTTGTCGAGGTGAAGTGATTCTACTAGTGAGTAGCAGATATTGAAGAATTCATTGGAAGTCAGTCGCTAACATCTACTAACGTAAAAAAGCTAAGAAAAGTATGCAAAGTAGCTCTCTCTCTCCTCTTATTCTTCTCATCTCAGTCAGTACAAGAATGTTAGATGCAGGGTCTGATAGCCATCTATCTGATTCGTCTCCGTCATCTAAGTCATCTAAGAAACATGTATCTGGTATAACCCTCCTGTCACCAAAACACAAGTATAAATCAGGAATAAAATCGACAGAAACACAGCCTTCAAGTACTGCACCAAAATGTGGCCACTACCCTGAGGAGTCTGAAGATACTGTGACTGACGTAAGTCCCTTATCAACTCCAGACATTAGCCCT…	GTTTGGAGATATATTAGAAGGTGAAGTGGACCATTCTTTCTTTGACAGTGACTTTGAAGAAGGAAAGAAATGTGAAACTAACTCAGTTTTTGACAAGCAAAATGATGACCCAAAGGAAAGAATAGATAAAGATACAAAAAATGTAAATTCGAACACTGGAATGCAAACAACAGAAAATTATCTTACTGAGAAGGGAAATGAAAGAAACGTGAAATTTCCCCCAGAACACCCCGTAGAGAATGATGTTACACAAACTGTAAGTTCTTTCTCATTGCCAGCCTCTTCAAGATCAAAAAAATTGTGTGATGTTACAACAGGACTTAAAATACACGTGTCCATTCCAAATAGAATTCCCAAAATTGTAAAAGAAGGTGAAGATGATTACTACACAGATGGAGA…
HLUC_RP1_hgx3803v1_pB27_A-91	5p 3p	104470540	Homo sapiens - CFAP97	https://www.ncbi.nlm.nih.gov/nuccore/NM_020827.2	https://www.ncbi.nlm.nih.gov/gene/?term=57587		A	CFAP97; [gi|635372914|ref|NM_020827.2| Homo sapiens cilia and flagella associated protein 97 (CFAP97), transcript variant 1, mRNA]	44	1078	OOF2	Sense		90.1 / 92.3	CTTTCTTTGACAGTGACTTTGAAGAAGGAAAGAAATGTGAAACTAACTCAGTTTTTGACAAGCAAAATGATGACCCAAAGGAAAGAATAGATAAAGATACAAAAAATGTAAATTCGAACACTGGAATGCAAACAACAGAAAATTATCTTACTGAGAAGGGAAATGAAAGAAACGTGAAATTTCCCCCAGAACACCCTGTAGAGAATGATGTTACACAAACTGTAAGTTCTTTCTCATTGCCAGCCTCTTCAAGATCAAAAAAATTGTGTGATGTTACAACAGGACTTAAAATACACGTGTCCATTCCAAATAGAATTCCCAAAATTGTAAAAGAAGGTGAAGATGATTACTACACAGATGGAGAGGAAAGCAGTGATGATGGGAAGAAATACCATGTGA…	AGGTTCATTCAATAGATTCCACTGTCAGAGGTAGGGGTTCTCGATGAGGAGCATTGTTGGAGATCCATGCAGGTCAGTCGCCTACATTCACTAACGTAAAAAGCTTAGAAAAGTATTGCAAAGTAGCTCCTCTTCTCCTCCTCTTATCTCTCATCTCAGTTCAGGTACAAGATTGTTTAGATGCAGGGTCTGATAGCATCTATTTGATCGTCCTCGTCATCTAAGTCATCTAAGAAACATGTATCTGGTATAACCCTCCTGTCACCAAAACACAAGTATAAATCAGGAATAAAATCGACAGAAACACAGCCTTCAAGTACTGCACCAAAATGTGGCCACTACCCTGAGGAGTCTGAAGATACTGTGACTGACGTAAGTCCCTTATCAACTCCAGACATT…	CTTTCTTTGACAGTGACTTTGAAGAAGGAAAGAAATGTGAAACTAACTCAGTTTTTGACAAGCAAAATGATGACCCAAAGGAAAGAATAGATAAAGATACAAAAAATGTAAATTCGAACACTGGAATGCAAACAACAGAAAATTATCTTACTGAGAAGGGAAATGAAAGAAACGTGAAATTTCCCCCAGAACACCCCGTAGAGAATGATGTTACACAAACTGTAAGTTCTTTCTCATTGCCAGCCTCTTCAAGATCAAAAAAATTGTGTGATGTTACAACAGGACTTAAAATACACGTGTCCATTCCAAATAGAATTCCCAAAATTGTAAAAGAAGGTGAAGATGATTACTACACAGATGGAGAGGAAAGCAGTGATGATGGGAAGAAATACCATGTGA…
HLUC_RP1_hgx3803v1_pB27_A-44	5p 3p	104470540	Homo sapiens - CFAP97	https://www.ncbi.nlm.nih.gov/nuccore/NM_020827.2	https://www.ncbi.nlm.nih.gov/gene/?term=57587		A	CFAP97; [gi|635372914|ref|NM_020827.2| Homo sapiens cilia and flagella associated protein 97 (CFAP97), transcript variant 1, mRNA]	44	1078	OOF2	Sense		95.3 / 87.0	CTTTCTTTGACAGTGACTTTGAAGAAGGAAAGAAATGTGAAACTAACTCAGTTTTTGACAAGCAAAATGATGACCCAAAGGAAAGAATAGATAAAGATACAAAAAATGTAAATTCGAACACTGGAATGCAAACAACAGAAAATTATCTTACTGAGAAGGGAAATGAAAGAAACGTGAAATTTCCCCCAGAACACCCTGTAGAGAATGATGTTACACAAACTGTAAGTTCTTTCTCATTGCCAGCCTCTTCAAGATCAAAAAAATTGTGTGATGTTACAACAGGACTTAAAATACACGTGTCCATTCCAAATAGAATTCCCAAAATTGTAAAAGAAGGTGAAGATGATTACTACACAGATGGAGAGGAAAGCAGTGATGATGGGAAGAAATACCATGTGA…	CTCAATAGGATCCAAACTTGAAAAGGTGGAGGGTTTTACCAAGTGGAAGACCGGGATTGGAAATTCCTGGAGTGCCAGTGCGTAACCTTCTAAGCGTTAAAAACGCTAAGAGAAAAGTTGCAAGGTAGCTCTCTCCTGCTCCTGTAAGTCTCTCAATCTCAGGTTCCAGGTACAGATGTTAGATGCAGTCTGATAGCAATCTATCTGATTGCGTCTCCGTCATCAAGTCATCTAAGAAACCATGTATCTGGTATGACCTTCGTGTCACCAAACGACAGGTATAATTCAGGAATAAATCGACAGAAACCACAGCTTCAGTACTGCACCAAAATGTGCCACTACCTGAGGAGTCTGAAGATACTGTGACTGACGTAAGTCCCTTATCAACTCCAGACATTA…	CTTTCTTTGACAGTGACTTTGAAGAAGGAAAGAAATGTGAAACTAACTCAGTTTTTGACAAGCAAAATGATGACCCAAAGGAAAGAATAGATAAAGATACAAAAAATGTAAATTCGAACACTGGAATGCAAACAACAGAAAATTATCTTACTGAGAAGGGAAATGAAAGAAACGTGAAATTTCCCCCAGAACACCCCGTAGAGAATGATGTTACACAAACTGTAAGTTCTTTCTCATTGCCAGCCTCTTCAAGATCAAAAAAATTGTGTGATGTTACAACAGGACTTAAAATACACGTGTCCATTCCAAATAGAATTCCCAAAATTGTAAAAGAAGGTGAAGATGATTACTACACAGATGGAGAGGAAAGCAGTGATGATGGGAAGAAATACCATGTGA…
HLUC_RP1_hgx3803v1_pB27_A-108	5p 3p	104470540	Homo sapiens - CFAP97	https://www.ncbi.nlm.nih.gov/nuccore/NM_020827.2	https://www.ncbi.nlm.nih.gov/gene/?term=57587		A	CFAP97; [gi|635372914|ref|NM_020827.2| Homo sapiens cilia and flagella associated protein 97 (CFAP97), transcript variant 1, mRNA]	44	1078	OOF2	Sense		90.7 / 89.3	CTTTCTTTGACAGTGACTTTGAAGAAGGAAAGAAATGTGAAACTAACTCAGTTTTTGACAAGCAAAATGATGACCCAAAGGAAAGAATAGATAAAGATACAAAAAATGTAAATTCGAACACTGGAATGCAAACAACAGAAAATTATCTTACTGAGAAGGGAAATGAAAGAAACGTGAAATTTCCCCCAGAACACCCTGTAGAGGATGATGTTACACAAACTGTAAGTTCTTTCTCATTGCCAGCCTCTTCAAGATCAAAAAAATTGTGTGATGTTACAACAGGACTTAAAATACACGTGTCCATTCCAAATAGAATTCCCAAAATTGTAAAAGAAGGTGAAGATGATTACTACACAGATGGAGAGGAAAGCAGTGATGATGGGAAGAAATACCATGTGA…	AGTTCCGGTCCTCATGATTACACTGAAGGTGAGGTATCTCCAGTGGAGGACCGTGGATGGAGAATCATGGAGTCAGTCCGCTACATCCTAACGTAAAAAAGCTAAAGAAAGTATGCAGTTGTCTCCTCTTCTCCTCTCTTTATCTCCCTCATTCAGGTTCAGTTACAGATGTTAGATGCAGGTCTATAGCATCTTTCTGATTCGTCTCGTCATCTAAGTCATCTAGAACATGTATCTGTTGAACACCCCTCGTGTCACCAACACACAAGTATAATCAGGAATAAAATCGACAGAAACACAGCCTTCAAGTACTGCACCAAAATGTGCCACTACCTGAGAGTCTGAAGATACTGTGACTGACGTAAGTCCTTATCAACTCCAGGACATTAGCCCTCTTCA…	CTTTCTTTGACAGTGACTTTGAAGAAGGAAAGAAATGTGAAACTAACTCAGTTTTTGACAAGCAAAATGATGACCCAAAGGAAAGAATAGATAAAGATACAAAAAATGTAAATTCGAACACTGGAATGCAAACAACAGAAAATTATCTTACTGAGAAGGGAAATGAAAGAAACGTGAAATTTCCCCCAGAACACCCCGTAGAGAATGATGTTACACAAACTGTAAGTTCTTTCTCATTGCCAGCCTCTTCAAGATCAAAAAAATTGTGTGATGTTACAACAGGACTTAAAATACACGTGTCCATTCCAAATAGAATTCCCAAAATTGTAAAAGAAGGTGAAGATGATTACTACACAGATGGAGAGGAAAGCAGTGATGATGGGAAGAAATACCATGTGA…
HLUC_RP1_hgx3803v1_pB27_A-157	5p 3p	104470540	Homo sapiens - CFAP97	https://www.ncbi.nlm.nih.gov/nuccore/NM_020827.2	https://www.ncbi.nlm.nih.gov/gene/?term=57587		A	CFAP97; [gi|635372914|ref|NM_020827.2| Homo sapiens cilia and flagella associated protein 97 (CFAP97), transcript variant 1, mRNA]	44	1078	OOF2	Sense		86.6 / 83.0	CTTTCTTTGACAGTGACTTTGAAGAAGGAAAGAAATGTGAAACTAACTCAGTTTTTGACAAGCAAAATGATGACCCAAAGGAAAGAATAGATAAAGATACAAAAAATGTAAATTCGAACACTGGAATGCAAACAACAGAAAATTATCTTACTGAGAAGGGAAATGAAAGAAACGTGAAATTTCCCCCAGAACACCCTGTAGAGAATGATGTTACACAAACTGTAAGTTCTTTCTCATTGCCAGCCTCTTCAAGATCAAAAAAATTGTGTGATGTTACAGCAGGACTTAAAATACACGTGTCCATTCCAAATAGAATTCCCAAAATTGTAAAGAAGGTGAAGATGATTACTACACAGATGGAGAGGAAAGCAGTGATGATGGGTAGAATACCATGTGAGT…	GTTTCATCCAGTAGATCCAACTGTAAGAGTGAGGATACTACAAGTGAAGAAGCAGTATGATGGAGATCATGGAGTCCAGTCCGCTAAACCATTCTACTACGGTAAAAAAGGCATAAGGAAAGTTTTGCCAAGTAGCTCCTCCTTCCTTCCTCCCTCTTATCTCCTCCTTTTCAAGGTTTCGGTACACGAGATGGTTAAATTCCGGGGGTCGATTGCCAACCTATCGATTTGTGTCTCGTTTAATTAAGTCTCATTTAAGAAACACAGTATTTCGGGAATACCCCCCCTGTCCCCAAACCCACAGGTATAATTCAGAAATAAAATGGACGAGAACCACACCCTTCAAAGTATTGCACCAAAAGGTGGCCACTACCCGGAGGAATTCGGAGGATACTGTGA…	CTTTCTTTGACAGTGACTTTGAAGAAGGAAAGAAATGTGAAACTAACTCAGTTTTTGACAAGCAAAATGATGACCCAAAGGAAAGAATAGATAAAGATACAAAAAATGTAAATTCGAACACTGGAATGCAAACAACAGAAAATTATCTTACTGAGAAGGGAAATGAAAGAAACGTGAAATTTCCCCCAGAACACCCCGTAGAGAATGATGTTACACAAACTGTAAGTTCTTTCTCATTGCCAGCCTCTTCAAGATCAAAAAAATTGTGTGATGTTACAACAGGACTTAAAATACACGTGTCCATTCCAAATAGAATTCCCAAAATTGTAAAAGAAGGTGAAGATGATTACTACACAGATGGAGAGGAAAGCAGTGATGATGGGAAGAAATACCATGTGA…
HLUC_RP1_hgx3803v1_pB27_A-136	5p 3p	104470540 / 104470381	Homo sapiens - CFAP97	https://www.ncbi.nlm.nih.gov/nuccore/NM_020827.2	https://www.ncbi.nlm.nih.gov/gene/?term=57587		A	CFAP97; [gi|635372914|ref|NM_020827.2| Homo sapiens cilia and flagella associated protein 97 (CFAP97), transcript variant 1, mRNA]	44	860	OOF2	Sense		85.6 / 87.4	CTTTCTTTGACAGTGACTTTTTAAGAAGGAAAGAAATGTGAAACTAACTCAGTTTTTGACAAGCAAAATGATGACCCAAAGGAAAGAATAGATAAAGATACAAAAAATGTAAATTCGAACACTGGAATGCAAACAACAGAAAATTATCTTACTGAGAAGGGAAATGAAAGAAACGTGAAATTTCCCCCAGAACACCCTGTAGAGAATGATGTTACACAAACTGTAAGTTCTTTCTCATTGCCAGCCTCTTCAAGATCAAAAAAGTTGTGTGATGTTACAACAGGACTTAAAATACACGTGTCCATTCCAAATAGAATTCCCAAAATTGTAAAAGAAGGTGAAGATGATTACTACACAGATGGAGAGGAAAGCAGTGATGATGGGAAGAAATGCCGTGTG…	GGGAACGATGATAATGATACAAAAAATGTAAATCGACACTGGATGCACACAGAAATATCTACTGAGAGGAAATGAAAGAACGTGAATTCCCCAGACACCTGTAGAGATGATGTACACAAACTGTAAGTTCTTTCTCATTGCCCAGCCTCTTCAAGATCCAAAAAAATTGTTGTGATGTTACAAACAGGACCTTAAAATAACACGTGGTCCCATTCCCAAATAAGAATTTCCCAAAAATTGTTAAAAAGAAAGGTTGAAGGATGATTACTTACACACCAGAGATGGAGGAGGAAAGCCAGTTGATGGATTGGGAGGAAATTCCCATTGGAGTTCCAGTTCGCTTAACCCTTCAACTACGTTAAAAAAAGCCTTAGGAAAAAGTATTCAAAATTAAGTTCC…	CTTTCTTTGACAGTGACTTTGAAGAAGGAAAGAAATGTGAAACTAACTCAGTTTTTGACAAGCAAAATGATGACCCAAAGGAAAGAATAGATAAAGATACAAAAAATGTAAATTCGAACACTGGAATGCAAACAACAGAAAATTATCTTACTGAGAAGGGAAATGAAAGAAACGTGAAATTTCCCCCAGAACACCCCGTAGAGAATGATGTTACACAAACTGTAAGTTCTTTCTCATTGCCAGCCTCTTCAAGATCAAAAAAATTGTGTGATGTTACAACAGGACTTAAAATACACGTGTCCATTCCAAATAGAATTCCCAAAATTGTAAAAGAAGGTGAAGATGATTACTACACAGATGGAGAGGAAAGCAGTGATGATGGGAAGAAATACCATGTGA…
HLUC_RP1_hgx3803v1_pB27_A-168	5p 3p	104470540 / 104470351	Homo sapiens - CFAP97	https://www.ncbi.nlm.nih.gov/nuccore/NM_020827.2	https://www.ncbi.nlm.nih.gov/gene/?term=57587		A	CFAP97; [gi|635372914|ref|NM_020827.2| Homo sapiens cilia and flagella associated protein 97 (CFAP97), transcript variant 1, mRNA]	44	860	OOF2	Sense		93.9 / 77.3	CTTTCTTTGACAGTGACTTTGAAGAAGGAAAGAAATGTGAAACTAACTCAGTTTTTGACAAGCAAAATGATGACCCAAAGGAAAGAATAGATAAAGATACAAAAAATGTAAATTCGAACACTGGAATGCAAACAACAGAAAATTATCTTACTGAGAAGGGAAATGAAAGAAACGTGAAATTTCCCCCAGAACACCCTGTAGAGAATGATGTTACACAAACTGTAAGTTCTTTCTCATTGCCAGCCTCTTCAAGATCAAAAAAATTGTGTGATGTTACAACAGGACTTAAAATACACGTGTCCATTCCAAATAGAATTCCCAAAATTGTAAAAGAAGGTGAAGATGATTACTACACAGATGGAGAGGAAAGCAGTGATGATGGGAAGAAATACCATGTGA…	GGGAAGTATAGATAAGCTCAAAATGTAATCGACGTGATGCACACAGAATATATCTACTGAGAGGGAATGAAAGAACGTGAATCTTCCCCAGGACCCCTGTAGAAGAATGATGTTACACAAACCTGTGATAGTTCTTTTTCTCATTCCCACGCCTCTCTCAGAGTATTAAAAAAATTTGTGTGGTAGTGTTTCCCCCCCGGGCTTTATTATCCCAGGTCGCTCATATCCCAAATAAGAGATTCCCCAAAATTGTAAAGAGAGGGGTGAGAGTGGTTTCCCCCCACAGGGGGAAGAGAAAAACCGGTGATGTGGGAAAAGAAATCCCCTGTGGAGTCCCCAGTTCCGCTAACCCTTTTTCCAAACGTAAAAAAAGGCAAAGGAAAAAATGTTTGCCAAAAG…	CTTTCTTTGACAGTGACTTTGAAGAAGGAAAGAAATGTGAAACTAACTCAGTTTTTGACAAGCAAAATGATGACCCAAAGGAAAGAATAGATAAAGATACAAAAAATGTAAATTCGAACACTGGAATGCAAACAACAGAAAATTATCTTACTGAGAAGGGAAATGAAAGAAACGTGAAATTTCCCCCAGAACACCCCGTAGAGAATGATGTTACACAAACTGTAAGTTCTTTCTCATTGCCAGCCTCTTCAAGATCAAAAAAATTGTGTGATGTTACAACAGGACTTAAAATACACGTGTCCATTCCAAATAGAATTCCCAAAATTGTAAAAGAAGGTGAAGATGATTACTACACAGATGGAGAGGAAAGCAGTGATGATGGGAAGAAATACCATGTGA…
HLUC_RP1_hgx3803v1_pB27_A-120	5p 3p	104470540	Homo sapiens - CFAP97	https://www.ncbi.nlm.nih.gov/nuccore/NM_020827.2	https://www.ncbi.nlm.nih.gov/gene/?term=57587		A	CFAP97; [gi|635372914|ref|NM_020827.2| Homo sapiens cilia and flagella associated protein 97 (CFAP97), transcript variant 1, mRNA]	56	1076	IF	Sense		99.7 / 84.3	GTGACTTTGAAGAAGGAAAGAAATGTGAAACTAACTCAGTTTTTGACAAGCAATATGATGACCCAAAGGAAAGAATAGATAAAGATACAAAAAATGTAAATTCGAACACTGGAATGCAAACAACAGAAAATTATCTTACTGAGAAGGGAAATGAAAGAAACGTGAAATTTCCCCCAGAACACCCTGTAGAGAATGATGTTACACAAACTGTAAGTTCTTTCTCATTGCCAGCCTCTTCAAGATCAAAAAAATTGTGTGATGTTACAACAGGACTTAAAATACACGTGTCCATTCCAAATAGAATTCCCAAAATTGTAAAAGAAGGTGAAGATGATTACTACACAGATGGAGAGGAAAGCAGTGATGATGGGAAGAAATACCATGTGAAGTCCAAGTCCG…	GTCTCTCAATGAGTTCTAACTGAAGGTGAGGTTTCCATGGAGGAACGTGATTGGGCAATCCTGAAGTCAAGTGCCGTACTTGCTACGGTAAAGGCCTATAGGAAAAGGTTGCAAGTTAGTCTCTCTCCTCTCCTTTACTCTCCTACTTCAGTTCAGTTCCGATTGTTGAGTGCAGGTTCGAATAGCATTCATTCGGATTCGGTCCGTCATCTAGTCATTCTAGAAACAGGTTCTGTTTTACCTTCGGTCAGCAAACCACAGTATAATTCAGGAATAAATCGACAGAAACACAGCTTCAAGTACTGCACAAAATGGTGCACTACCTGAGAGTCTGAAGATACTGTGACTGACGTAAGTCCTTATCAACTCCAGACATTAGCCCTCTTCAGTCTTTTGAAC…	GTGACTTTGAAGAAGGAAAGAAATGTGAAACTAACTCAGTTTTTGACAAGCAAAATGATGACCCAAAGGAAAGAATAGATAAAGATACAAAAAATGTAAATTCGAACACTGGAATGCAAACAACAGAAAATTATCTTACTGAGAAGGGAAATGAAAGAAACGTGAAATTTCCCCCAGAACACCCCGTAGAGAATGATGTTACACAAACTGTAAGTTCTTTCTCATTGCCAGCCTCTTCAAGATCAAAAAAATTGTGTGATGTTACAACAGGACTTAAAATACACGTGTCCATTCCAAATAGAATTCCCAAAATTGTAAAAGAAGGTGAAGATGATTACTACACAGATGGAGAGGAAAGCAGTGATGATGGGAAGAAATACCATGTGAAGTCCAAGTCCG…
HLUC_RP1_hgx3803v1_pB27_A-123	5p 3p	104470540	Homo sapiens - CFAP97	https://www.ncbi.nlm.nih.gov/nuccore/NM_020827.2	https://www.ncbi.nlm.nih.gov/gene/?term=57587		A	CFAP97; [gi|635372914|ref|NM_020827.2| Homo sapiens cilia and flagella associated protein 97 (CFAP97), transcript variant 1, mRNA]	56	1076	IF	Sense		99.5 / 89.3	GTGACTTTGAAGAAGGAAAGAAATGTGAAACTAACTCAGTTTTTGACAAGCAATATGATGACCCAAAGGAAAGAATAGATAAAGATACAAAAAATGTAAATTCGAACACTGGAATGCAAACAACAGAAAATTATCTTACTGAGAAGGGAAATGAAAGAAACGTGAAATTTCCCCCAGAACACCCTGTAGAGAATGATGTTACACAAACTGTAAGTTCTTTCTCATTGCCAGCCTCTTCAAGATCAAAAAAATTGTGTGATGTTACAACAGGACTTAAAATACACGTGTCCATTCCAAATAGAATTCCCAAAATTGTAAAAGAAGGTGAAGATGATTACTACACAGATGGAGAGGAAAGCAGTGATGATGGGAAGAAATACCATGTGAAGTCCAAGTC	ATGATTCCGAAATGAAGGGTGAAGTTCTCCATGAGACGTGTATTGCAGATTCATGAGTTCAGTCGGTTACATTGCCTAACGTAAAAGGGCTATAGGAAACGATGCCAGTTAGGTCCCTCCTCCTGCCTCTGATGTCCTCACTCTCAGTCAGTTCAGATGTAATGCAGGTTCGATAGCATCATTCTGATCGTCTCCGTCATTTAAGTCATCTACGAAAACATGTTTCTGTATAGCCTCCTGTCAGCAGAACACGAGTATAAATCAGGAATAAAATCGACAGAAACACAGCCTCAAGTACTGCACCAAAATGTGCCACTACCTGAGAGTCTGAAGATACTGTGACTGACGTAAGTCCCTTATCAACTCCAGACATTAGCCCTCTTCAGTCTTTTGAACTGG…	GTGACTTTGAAGAAGGAAAGAAATGTGAAACTAACTCAGTTTTTGACAAGCAAAATGATGACCCAAAGGAAAGAATAGATAAAGATACAAAAAATGTAAATTCGAACACTGGAATGCAAACAACAGAAAATTATCTTACTGAGAAGGGAAATGAAAGAAACGTGAAATTTCCCCCAGAACACCCCGTAGAGAATGATGTTACACAAACTGTAAGTTCTTTCTCATTGCCAGCCTCTTCAAGATCAAAAAAATTGTGTGATGTTACAACAGGACTTAAAATACACGTGTCCATTCCAAATAGAATTCCCAAAATTGTAAAAGAAGGTGAAGATGATTACTACACAGATGGAGAGGAAAGCAGTGATGATGGGAAGAAATACCATGTGAAGTCCAAGTCCG…
HLUC_RP1_hgx3803v1_pB27_A-6	5p 3p	104470540	Homo sapiens - CFAP97	https://www.ncbi.nlm.nih.gov/nuccore/NM_020827.2	https://www.ncbi.nlm.nih.gov/gene/?term=57587		A	CFAP97; [gi|635372914|ref|NM_020827.2| Homo sapiens cilia and flagella associated protein 97 (CFAP97), transcript variant 1, mRNA]	56	1076	IF	Sense		99.5 / 91.5	GTGACTTTGAAGAAGGAAAGAAATGTGAAACTAACTCAGTTTTTGACAAGCAATATGATGACCCAAAGGAAAGAATAGATAAAGATACAAAAAATGTAAATTCGAACACTGGAATGCAAACAACAGAAAATTATCTTACTGAGAAGGGAAATGAAAGAAACGTGAAATTTCCCCCAGAACACCCTGTAGAGAATGATGTTACACAAACTGTAAGTTCTTTCTCATTGCCAGCCTCTTCAAGATCAAAAAAATTGTGTGATGTTACAACAGGACTTAAAATACACGTGTCCATTCCAAATAGAATTCCCAAAATTGTAAAAGAAGGTGAAGATGATTACTACACAGATGGAGAGGAAAGCAGTGATGATGGGAAGAAATACCATGTGAAGTCCAAGTCCG…	ATTGCACGGTTCCATTCCAATGGATTGCTAAACTGGAAGAGGTAAGTGATTCTACCAGATGAGGAGGCAGTGATGATGAGGATTCCATGTGAGTCAGTCGCTATCATCTACTACGTAAAAAAGCATAGAAAAGTATGCAAAGTAGCTCTCTCTCTCTCCTATCTCTCATCTCAGTCAGGTACAGATTGTTTAGATGCAGGGTCTGATAGCCATCTATCTGATTCGTCTCCGTCATCTAAGTCATCTAAGAAACATGTATCTGGTATAACCCTCCTGTCACCAAAACACAAGTATAAATCAGGAATAAAATCGACAGAAACACAGCCTTCAAGTACTGCACCAAAATGTGGCCACTACCCTGAGGAGTCTGAAGATACTGTGACTGACGTAAGTCCCTTA…	GTGACTTTGAAGAAGGAAAGAAATGTGAAACTAACTCAGTTTTTGACAAGCAAAATGATGACCCAAAGGAAAGAATAGATAAAGATACAAAAAATGTAAATTCGAACACTGGAATGCAAACAACAGAAAATTATCTTACTGAGAAGGGAAATGAAAGAAACGTGAAATTTCCCCCAGAACACCCCGTAGAGAATGATGTTACACAAACTGTAAGTTCTTTCTCATTGCCAGCCTCTTCAAGATCAAAAAAATTGTGTGATGTTACAACAGGACTTAAAATACACGTGTCCATTCCAAATAGAATTCCCAAAATTGTAAAAGAAGGTGAAGATGATTACTACACAGATGGAGAGGAAAGCAGTGATGATGGGAAGAAATACCATGTGAAGTCCAAGTCCG…
HLUC_RP1_hgx3803v1_pB27_A-187	5p 3p	104470540 / 104470570	Homo sapiens - CFAP97	https://www.ncbi.nlm.nih.gov/nuccore/NM_020827.2	https://www.ncbi.nlm.nih.gov/gene/?term=57587		A	CFAP97; [gi|635372914|ref|NM_020827.2| Homo sapiens cilia and flagella associated protein 97 (CFAP97), transcript variant 1, mRNA]	78	1253	IF	Sense		91.7 / 90.6	ATGTGAAACTAACTCAGTTTTTGACAAGCAAAATGATGACCCAAAGGAAAGAATAGATAAAGATACAAAAAATGTAAATTCGAACACTGGAATGCAAACAACAGAAAATTATCTTACTGAGAAGGGAAATGAAAGAAACGTGAAATTTCCCCCAGAACACCCTGTAGAGAATGATGTTACACAAACTGTAAGTTCTTTCTCATTGCCAGCCTCTTCAAGATCAAAAAAATTGTGTGATGTTACAACAGGACTTAAAATACACGTGTCCATTCCAAATAGAATTCCCAAAATTGTAAAAGAAGGTGAAGATGATTACTACACAGATGGAGAGGAAAGCAGTGATGATGGGAAGAAATACCATGTGAAGTCCAAGTCCGCTAAACCATCTACTAACGTTAA…	GTTCAGTACAGATGGTCGAGTCAGTCGATAGCATCATCGATCGTCGTCATTAGTCATTAGAATCTGTATCGCTTAGCTCCTGTCACCTAACCCAGTTAATCAGATAAATCGACAGAACCCAGCCTTCCAGTACTGCACCCAAATGTGGGCACCTACCTGAGGGAGGTCTGAGAATAACTGTGGACTGACGTAAGTTCCTTAATCGACTCCAGACATTAGCCTTCTTCAGTCTTTTGAACTGGGTCATAGCAAATGATCAAAAGTGAAAATTAAAAAGCAAGAAAATGTGAGCCAAGAAGATATATGAAGATGTTGAGGATTTGAAAAATAATTCAAAATATTTGAAAGCAGCCAAAAAAGGGAAAGAAAAACATGAGCCTGATGTCTCCTCAAAGTCGT…	ATGTGAAACTAACTCAGTTTTTGACAAGCAAAATGATGACCCAAAGGAAAGAATAGATAAAGATACAAAAAATGTAAATTCGAACACTGGAATGCAAACAACAGAAAATTATCTTACTGAGAAGGGAAATGAAAGAAACGTGAAATTTCCCCCAGAACACCCCGTAGAGAATGATGTTACACAAACTGTAAGTTCTTTCTCATTGCCAGCCTCTTCAAGATCAAAAAAATTGTGTGATGTTACAACAGGACTTAAAATACACGTGTCCATTCCAAATAGAATTCCCAAAATTGTAAAAGAAGGTGAAGATGATTACTACACAGATGGAGAGGAAAGCAGTGATGATGGGAAGAAATACCATGTGAAGTCCAAGTCCGCTAAACCATCTACTAACGTTAA…
HLUC_RP1_hgx3803v1_pB27_A-159	5p	104470540	Homo sapiens - CFAP97	https://www.ncbi.nlm.nih.gov/nuccore/NM_020827.2	https://www.ncbi.nlm.nih.gov/gene/?term=57587		A	CFAP97; [gi|635372914|ref|NM_020827.2| Homo sapiens cilia and flagella associated protein 97 (CFAP97), transcript variant 1, mRNA]	105	No Data	IF	Sense		92.6	TCAAAATGAGTCCCAAAGGAAAGAATAGATAAAGATACAAAAAATGTAAATTCTATCACTGGAATGCAAACAACAGAAAATTATCTTACTGAGAAGGGAAATGAAAGAAACGGGAAAATTCCCCCACAGCACCTTGTAGAGAATGATGTTACACGGACGGTAAGTTCTTTCTCATTGCCAGCCTCTTCAAGATCAAAAAAATTGTGTGATGTTACAACAGGACTTAAAATACACGTGTCCATTCCAAATAGAATTCCCAAAATTGTAAAAGAAGGTGAAGATGATTACTACACAGATGGAGAGGAAAGCAGTGATGATGGGAAGAAATACCATGTGAAGTCCAAGTCCGCTAAACCATCTACTAACGTTAAAAAAAGCATAAGGAAAAAGTATTGCAAA…
HLUC_RP1_hgx3803v1_pB27_A-165	5p 3p	104470540	Homo sapiens - CFAP97	https://www.ncbi.nlm.nih.gov/nuccore/NM_020827.2	https://www.ncbi.nlm.nih.gov/gene/?term=57587		A	CFAP97; [gi|635372914|ref|NM_020827.2| Homo sapiens cilia and flagella associated protein 97 (CFAP97), transcript variant 1, mRNA]	129	1259	IF	Sense		87.8 / 79.3	AATAGATAAAGATACAAAAAATGTAAATTCGAACACTGGAATGCAAACAACAGAAAATTATCTTACTGAGAAGGGAAATGAAAGAAACGTGAAATTTCCCCCAGAACACCCTGTAGAGAATGATGTTACACAAACTGTAAGTTCTTTCTCATTGCCAGCCTCTTCAAGATCAAAAAAATTGTGTGATGTTACAACAGGACTTAAAATACACGTGTCCATTCCAAATAGAATTCCCAAAATTGTAAAAGAAGGTGAAGATGATTACTACACAGATGGAGAGGAAAGCAGTGATGATGGGGAAGAAATACCATGTGAAGTCCAAGTCCGCTAAACCATCTACTAACGTTAAAAAAGCATAAGGAAAAAGTATTGCAAAGTTAGCTCTCTCTCTCTCTTATC…	ACAGGTTCTGATAGCATCATTCGATCGTTCGTCATCTGAGTCATCTGAGCAGCATGTAATCTTGTTTACCCTCCTGTTCACCAAAAACACAACAAGTTATAATTCAAGGAATAAAATTCGCGACACAGAGAAAAAACACAGCGCCTCTCCAAGAGTACTGCGCACCACCAAAAAATTGGGCACATTACCCTGTGGGAGATTTCGAGGATACTGTGGAGACGAGCCGTAAGTCCCCTTTTACACCCCCAAGCCAAATGCCCCTCTCTTCCAGCTTTTTTGACTGGGCATATGCCCAATTTGATCAAAAAAGGGAAATTTAAAAAGCAAGAAAATGGGGGGCCAAAGAAATATATTAAAGAGTTTTAGGGAATTGAAAAAAAAAATCCAAAAATATTTGAA…	AATAGATAAAGATACAAAAAATGTAAATTCGAACACTGGAATGCAAACAACAGAAAATTATCTTACTGAGAAGGGAAATGAAAGAAACGTGAAATTTCCCCCAGAACACCCCGTAGAGAATGATGTTACACAAACTGTAAGTTCTTTCTCATTGCCAGCCTCTTCAAGATCAAAAAAATTGTGTGATGTTACAACAGGACTTAAAATACACGTGTCCATTCCAAATAGAATTCCCAAAATTGTAAAAGAAGGTGAAGATGATTACTACACAGATGGAGAGGAAAGCAGTGATGATGGGAAGAAATACCATGTGAAGTCCAAGTCCGCTAAACCATCTACTAACGTTAAAAAAAGCATAAGGAAAAAGTATTGCAAAGTTAGCTCCTCTTCCTCCTCCTC…
HLUC_RP1_hgx3803v1_pB27_A-145	5p 3p	104470540	Homo sapiens - CFAP97	https://www.ncbi.nlm.nih.gov/nuccore/NM_020827.2	https://www.ncbi.nlm.nih.gov/gene/?term=57587		A	CFAP97; [gi|635372914|ref|NM_020827.2| Homo sapiens cilia and flagella associated protein 97 (CFAP97), transcript variant 1, mRNA]	144	1079	IF	Sense		92.6 / 82.1	AAAAAATGTAAATTCGAACACTGGAATGCAAACAACAGAAAATTATCTTACTGAGAAGGGAAATGAAAGAAACGTGAAATTTCCCCCAGAACACCCTGTAGAGAATGATGTTACACAAACTGTAAGTTCTTTCTCATTGCCAGCCTCTTCAAGATCAAAAAAATTGTGTGATGTTACAACAGGACTTAAAATACACGTGTCCATTCCAAATAGAATTCCCAAAATTGTAAAAGAAGGTGAAGATGATTACTACACAGATGGAGAGGAAAGCAGTGATGATGGGAAGAAATACCATGTGAAGTCCAAGTCCGCTAAACCATCTACTAACGTTAAAAAAAGCATAAGGAAAAAGTATTGCAAAGTTAGCTCCTCTTCCTCCTCCTCTTTATCTTCCTCATC…	CCCATTGTATAAGAGTGATGTGTATTCCACAGTGCGAGGTACCGGTCCGTGGAGATTCCATGGGGTTCAGTGCCGTTAACCTTCTAACGTAAAAAGCGTAGGAAGGTGTGCAGTGGGTCTCTCTCGCTCCGTTTATTCCCTCTCTCAGGTCCGGTCAGATTGTCTAGAGTGCAAGGTCTGAATGCCATCATTCGAATCGGTCCCGTCCATCAGTCCATGAGAAAGCAGTATTTCGTAATACCTTCTTTTCGCAAACTCCAGTATGATCAGGATAAATCGACAGAATCACAGCTCAAGTACTGCACCAAACTGTGGCACTACCTGAGGAGTCTGAAGATACTGTGACTGACGTAAGTCCCTTATCAACTCCAGACATTAGCCCTCTTCAGTCTTTGAACT…	AAAAAATGTAAATTCGAACACTGGAATGCAAACAACAGAAAATTATCTTACTGAGAAGGGAAATGAAAGAAACGTGAAATTTCCCCCAGAACACCCCGTAGAGAATGATGTTACACAAACTGTAAGTTCTTTCTCATTGCCAGCCTCTTCAAGATCAAAAAAATTGTGTGATGTTACAACAGGACTTAAAATACACGTGTCCATTCCAAATAGAATTCCCAAAATTGTAAAAGAAGGTGAAGATGATTACTACACAGATGGAGAGGAAAGCAGTGATGATGGGAAGAAATACCATGTGAAGTCCAAGTCCGCTAAACCATCTACTAACGTTAAAAAAAGCATAAGGAAAAAGTATTGCAAAGTTAGCTCCTCTTCCTCCTCCTCTTTATCTTCCTCATC…
HLUC_RP1_hgx3803v1_pB27_A-100	5p 3p	104470540	Homo sapiens - CFAP97	https://www.ncbi.nlm.nih.gov/nuccore/NM_020827.2	https://www.ncbi.nlm.nih.gov/gene/?term=57587		A	CFAP97; [gi|635372914|ref|NM_020827.2| Homo sapiens cilia and flagella associated protein 97 (CFAP97), transcript variant 1, mRNA]	144	1078	IF	Sense		92.7 / 91.8	AAAAAATGTAAATTCGAACACTGGAATGCAAACAACAGAAAATTATCTTACTGAGAAGGGAAATGAAAGAAACGTGAAATTTCCCCCAGAACACCCTGTAGAGAATGATGTTACACAAACTGTAAGTTCTTTCTCATTGCCAGCCTCTTCAAGATCAAAAAAATTGTGTGATGTTACAACAGGACTTAAAATACACGTGTCCATTCCAAATAGAATTCCCAAAATTGTAAAAGAAGGTGAAGATGATTACTACACAGATGGAGAGGAAAGCAGTGATGATGGGAAGAAATACCATGTGAAGTCCAAGTCCGCTAAACCATCTACTAACGTTAAAAAAAGCATAAGGAAAAAGTATTGCAAAGTTAGCTCCTCTTCCTCCTCCTCTTTATCTTCCTCATC…	GTCATTCAATAGATTGCCTAAACTGTAAGAGTTAGATGATCTACCAGATGAGGTATGCAGGAGATGAGGATTCATTGCAGTCAGTCGCTAACATCTACTACGTAAAAAGCATAAGAAAAAGTATGCAAGTAGCTCTCTCCTCCCTCCTCCTATCTCCTCATCTCAGTCAGGTACAGATGCTTAGATGCAGGGTCTGATAGCCATCTATCTGATTCGTCTCCGTCATCTAAGTCATCTAAGAAACATGTATCTGGTATAACCCTCCTGTCACCAAAACACAAGTATAAATCAGGAATAAAATCGACAGAAACACAGCCTTCAAGTACTGCACCAAAATGTGGCCACTACCCTGAGGAGTCTGAAGATACTGTGACTGACGTAAGTCCCTTATCAACTCCA…	AAAAAATGTAAATTCGAACACTGGAATGCAAACAACAGAAAATTATCTTACTGAGAAGGGAAATGAAAGAAACGTGAAATTTCCCCCAGAACACCCCGTAGAGAATGATGTTACACAAACTGTAAGTTCTTTCTCATTGCCAGCCTCTTCAAGATCAAAAAAATTGTGTGATGTTACAACAGGACTTAAAATACACGTGTCCATTCCAAATAGAATTCCCAAAATTGTAAAAGAAGGTGAAGATGATTACTACACAGATGGAGAGGAAAGCAGTGATGATGGGAAGAAATACCATGTGAAGTCCAAGTCCGCTAAACCATCTACTAACGTTAAAAAAAGCATAAGGAAAAAGTATTGCAAAGTTAGCTCCTCTTCCTCCTCCTCTTTATCTTCCTCATC…
HLUC_RP1_hgx3803v1_pB27_A-143	5p 3p	104470540	Homo sapiens - CFAP97	https://www.ncbi.nlm.nih.gov/nuccore/NM_020827.2	https://www.ncbi.nlm.nih.gov/gene/?term=57587		A	CFAP97; [gi|635372914|ref|NM_020827.2| Homo sapiens cilia and flagella associated protein 97 (CFAP97), transcript variant 1, mRNA]	144	1078	IF	Sense		91.1 / 91.6	AAAAAATGTAAATTCGAACACTGGAATGCAAACAACAGAAAATTATCTTACTGAGAAGGGAAATGAAAGAAACGTGAAATTTCCCCCAGAACACCCTGTAGAGAATGATGTTACACAAACTGTAAGTTCTTTCTCATTGCCAGCCTCTTCAAGATCAAAAAAATTGTGTGATGTTACAACAGGACTTAAAATACACGTGTCCATTCCAAATAGAATTCCCAAAATTGTAAAAGAAGGTGAAGATGATTACTACACAGATGGAGAGGAAAGCAGTGATGATGGGAAGAAATACCATGTGAAGTCCAAGTCCGCTAAACCATCTACTAACGTTAAAAAAAGCATAAGGAAAAAGTATTGCAAAGTTAGCTCCTCTTCCTCCTCCTCTTTATCTTCCTCATC…	CAGACTGAAATACACGGGTCATTCAAATGAATGCCAAACTTGTAAGAGGTAGAGTGATACTCACGATGGAGGAGCAGATGATGAGAAATCATTGAGTCAGTTCGCTAACATCACTAACGTAAAAAAGCATAAGAAAAGTATGCAAAGTAGCTCCTCTCTCTCTCTATCCTCTCATCTCAAGTCAGGTACAAGAATGTTTAGAATGCAGGGTCTGATAAGCCATCTATCTGAATCGTCTCCGTCATCTAAGTCATCTAAGAAACATGTATCTGGTATAACCCTCCTGTCACCAAAACACAAGTATAAATCAGGAATAAAATCGACAGAAACACAGCCTTCAAGTACTGCACCAAAATGTGGCCACTACCCTGAGGAGTCTGAAGATACTGTGACTGACGT…	AAAAAATGTAAATTCGAACACTGGAATGCAAACAACAGAAAATTATCTTACTGAGAAGGGAAATGAAAGAAACGTGAAATTTCCCCCAGAACACCCCGTAGAGAATGATGTTACACAAACTGTAAGTTCTTTCTCATTGCCAGCCTCTTCAAGATCAAAAAAATTGTGTGATGTTACAACAGGACTTAAAATACACGTGTCCATTCCAAATAGAATTCCCAAAATTGTAAAAGAAGGTGAAGATGATTACTACACAGATGGAGAGGAAAGCAGTGATGATGGGAAGAAATACCATGTGAAGTCCAAGTCCGCTAAACCATCTACTAACGTTAAAAAAAGCATAAGGAAAAAGTATTGCAAAGTTAGCTCCTCTTCCTCCTCCTCTTTATCTTCCTCATC…
HLUC_RP1_hgx3803v1_pB27_A-51	5p 3p	104470540	Homo sapiens - CFAP97	https://www.ncbi.nlm.nih.gov/nuccore/NM_020827.2	https://www.ncbi.nlm.nih.gov/gene/?term=57587		A	CFAP97; [gi|635372914|ref|NM_020827.2| Homo sapiens cilia and flagella associated protein 97 (CFAP97), transcript variant 1, mRNA]	312	1117	IF	Sense		93.9 / 86.6	TGATGTTACAACAGGACTTAAAATACACGTGTCCATTCCAAATAGAATTCCCAAAATTGTAAAAGAAGGTGAAGATGATTACTACACAGATGGAGAGGAAAGCAGTGATGATGGGAAGAAATACCATGTGAAGTCCAAGTCCGCTAAACCATCTACTAACGTTAAAAAAAGCATAAGGAAAAAGTATTGCAAAGTTAGCTCCTCTTCCTCCTCCTCTTTATCTTCCTCATCTTCAGGTTCAGGTACAGATTGTTTAGATGCAGGGTCTGATAGCCATCTATCTGATTCGTCTCCGTCATCTAAGTCATCTAAGAAACATGTATCTGGTATAACCCTCCTGTCACCAAAACACAAGTATAAATCAGGAATAAAATCGACAGAAACACAGCCTTCAAGTAC…	ATGATTATCACAGTGAGCATCAGTCATGCGAACTCATGAGTCAGTCGTAGCATCACACGTAAAGCTAGGAAGTTGCAGTTAGTTCGTTCTCTCTCTTATCTCTATCTTCAGTCCAGTACAGGATGTTTAGATGCAAGGTCGATAGCCATCATTCGAATCGTTTCCCGTCAATTTAGTCATTTAAGAAACATGGATTTGGGATAAACCCTCCCTGCCCCCAAACCCCAGGTTATAATCCAGAATAAAATTGGACGAAACACCGCCTTTCAAGTTATGCCCCCAAAAGGTGCCATTCCTCTAAGGAGTTCGAAGGATACTGGTGACTGACGTAAAGTCCCTTATTCAACTCCCAGACATTTAGCCCTTTTCAGTTTTTTTGAAACTGGGGCATAGCAAAAT…	TGATGTTACAACAGGACTTAAAATACACGTGTCCATTCCAAATAGAATTCCCAAAATTGTAAAAGAAGGTGAAGATGATTACTACACAGATGGAGAGGAAAGCAGTGATGATGGGAAGAAATACCATGTGAAGTCCAAGTCCGCTAAACCATCTACTAACGTTAAAAAAAGCATAAGGAAAAAGTATTGCAAAGTTAGCTCCTCTTCCTCCTCCTCTTTATCTTCCTCATCTTCAGGTTCAGGTACAGATTGTTTAGATGCAGGGTCTGATAGCCATCTATCTGATTCGTCTCCGTCATCTAAGTCATCTAAGAAACATGTATCTGGTATAACCCTCCTGTCACCAAAACACAAGTATAAATCAGGAATAAAATCGACAGAAACACAGCCTTCAAGTAC…
HLUC_RP1_hgx3803v1_pB27_A-161	5p 3p	104470540	Homo sapiens - CFAP97	https://www.ncbi.nlm.nih.gov/nuccore/NM_020827.2	https://www.ncbi.nlm.nih.gov/gene/?term=57587		A	CFAP97; [gi|635372914|ref|NM_020827.2| Homo sapiens cilia and flagella associated protein 97 (CFAP97), transcript variant 1, mRNA]	312	1117	IF	Sense		97.4 / 91.4	TGATGTTACAACAGGACTTAAAATACACGTGTCCATTCCAAATAGAATTCCCAAAATTGTAAAAGAAGGTGAAGATGATTACTACACAGATGGAGAGGAAAGCAGTGATGATGGGAAGAAATACCATGTGAAGTCCAAGTCCGCTAAACCATCTACTAACGTTAAAAAAAGCATAAGGAAAAAGTATTGCAAAGTTAGCTCCTCTTCCTCCTCCTCTTTATCTTCCTCATCTTCAGGTTCAGGTACAGATTGTTTAGATGCAGGGTCTGATAGCCATCTATCTGATTCGTCTCCGTCATCTAAGTCATCTAAGAAACATGTATCTGGTATAACCCTCCTGTCACCAAAACACAAGTATAAATCAGGAATAAAATCGACAGAAACACAGCCTTCAAGTAC…	TAGACAGATTGGAGGGCATGCATTGTTAGATGCAGACTTCCATTGCAGTCCAGTCCGTAGCATTCACTAACGTAAAAAAGCTAAGTAAAGTATGCAAGGTAGCTCCTCTCTCTGCCTCTTTACTTCCTCATCTTCAGGTCCAGTACAGATTGTTTAGAATGCAAGGGTTCGAAAAGCATCATTCGATCGTTCTCCGTCATCTAAGTCATCTAAGAAAACATGTATTCTGTAATAACCCTCTGTCACCAAACACAAGTATAAATCAGGAATAAAATCGACAGAAACACAGCCTTCAAGTACTGCACCAAAATGTGGCCACTACCCTGAGGAGTCTGAAGATACTGTGACTGACGTAAGTCCCTTATCAACTCCAGACATTAGCCCTCTTCAGTCTTTTGA…	TGATGTTACAACAGGACTTAAAATACACGTGTCCATTCCAAATAGAATTCCCAAAATTGTAAAAGAAGGTGAAGATGATTACTACACAGATGGAGAGGAAAGCAGTGATGATGGGAAGAAATACCATGTGAAGTCCAAGTCCGCTAAACCATCTACTAACGTTAAAAAAAGCATAAGGAAAAAGTATTGCAAAGTTAGCTCCTCTTCCTCCTCCTCTTTATCTTCCTCATCTTCAGGTTCAGGTACAGATTGTTTAGATGCAGGGTCTGATAGCCATCTATCTGATTCGTCTCCGTCATCTAAGTCATCTAAGAAACATGTATCTGGTATAACCCTCCTGTCACCAAAACACAAGTATAAATCAGGAATAAAATCGACAGAAACACAGCCTTCAAGTAC…
HLUC_RP1_hgx3803v1_pB27_A-41	5p 3p	104470540	Homo sapiens - CFAP97	https://www.ncbi.nlm.nih.gov/nuccore/NM_020827.2	https://www.ncbi.nlm.nih.gov/gene/?term=57587		A	CFAP97; [gi|635372914|ref|NM_020827.2| Homo sapiens cilia and flagella associated protein 97 (CFAP97), transcript variant 1, mRNA]	312	1117	IF	Sense		91.7 / 84.4	TGATGTTACAACAGGACTTAAAATACACGTGTCCATTCCAAATAGAATTCCCAAAATTGTAAAAGAAGGTGAAGATGATTACTACACAGATGGAGAGGAAAGCAGTGATGATGGGAAGAAATACCATGTGAAGTCCAAGTCCGCTAAACCATCTACTAACGTTAAAAAAAGCATAAGGAAAAAGTATTGCAAAGTTAGCTCCTCTTCCTCCTCCTCTTTATCTTCCTCATCTTCAGGTTCAGGTACAGATTGTTTAGATGCAGGGTCTGATAGCCATCTATCTGATTCGTCTCCGTCATCTAAGTCATCTAAGAAACATGTATCTGGTATAACCCTCCTGTCACCAAAACACAAGTATAAATCAGGAATAAAATCGACAGAAACACAGCCTTCAAGTAC…	AGGAGTGAGATGATATCACCAGTGGAGATCAGTAGTGCTAGATCATGAGTCCAGTCGCTAACATTACTACGTTAAAAAGGCATAGAAAAGTATGGCAAAGTTAGCTCCTTTCTCCTCCTTTATCTCCTCAACTTCCAGTCCCAGTACCGGTTGTTAATTCAGGGTCTGAATAGCCATCTATACGATTCGGTCCCGTTATCAAGTCAATCAAGGAACACAGTATATCGGGATTACCCTCCCGTCCCCCAAACACACAGTTATAATTCAGGAATTAAATTGGCCGGAACCACGCCCTCCAAGACCTCCCCCAAAATGGGGCCCCCTACCCTGGAGGAATTCTAAGAATATGGTGACTGACGTAAAGTCCCTTTTCAACTCCCGACATTAACCCTTCTTCCA…	TGATGTTACAACAGGACTTAAAATACACGTGTCCATTCCAAATAGAATTCCCAAAATTGTAAAAGAAGGTGAAGATGATTACTACACAGATGGAGAGGAAAGCAGTGATGATGGGAAGAAATACCATGTGAAGTCCAAGTCCGCTAAACCATCTACTAACGTTAAAAAAAGCATAAGGAAAAAGTATTGCAAAGTTAGCTCCTCTTCCTCCTCCTCTTTATCTTCCTCATCTTCAGGTTCAGGTACAGATTGTTTAGATGCAGGGTCTGATAGCCATCTATCTGATTCGTCTCCGTCATCTAAGTCATCTAAGAAACATGTATCTGGTATAACCCTCCTGTCACCAAAACACAAGTATAAATCAGGAATAAAATCGACAGAAACACAGCCTTCAAGTAC…
HLUC_RP1_hgx3803v1_pB27_A-160	5p 3p	104470540 / 104470355	Homo sapiens - CFAP97	https://www.ncbi.nlm.nih.gov/nuccore/NM_020827.2	https://www.ncbi.nlm.nih.gov/gene/?term=57587		A	CFAP97; [gi|635372914|ref|NM_020827.2| Homo sapiens cilia and flagella associated protein 97 (CFAP97), transcript variant 1, mRNA]	312	1117	IF	Sense		91.7 / 85.7	TGATGTTACAACAGGACTTAAAATACACGTGTCCATTCCAAATAGAATTCCCAAAATTGTAAAAGAAGGTGAAGATGATTACTACACAGATGGAGAGGAAAGCAGTGATGATGGGAAGAAATACCATGTGAAGTCCAAGTCCGCTAAACCATCTACTAACGTTAAAAAAAGCATAAGGAAAAAGTATTGCAAAGTTAGCTCCTCTTCCTCCTCCTCTTTATCTTCCTCATCTTCAGGTTCAGGTACAGATTGTTTAGATGCAGGGTCTGATAGCCATCTATCTGATTCGTCTCCGTCATCTAAGTCATCTAAGAAACATGTATCTGGTATAACCCTCCTGTCACCAAAACACAAGTATAAATCAGGAATAAAATCGACAGAACACAGCCTTCAAGTACT…	ATTGTAACGAGGTGAGATGATACTACACAGTGAGAGAGCAGTGATGATGAGATCATGTGAGTCCAAGTCGCTAACATCTACTAACGTAAAAAAGCATAGAAAAGTATGCAAGTAGCTCTCTCTCCTCCTCTATCTCCTCATCTCAGGTTCAGGTACAAGATTGTTTAGATGCAGGGTTCTGATAAGCCATTCTATCCGGATTCGTTTTCCGTTCATCTAAGGTCCATCCTAGGAAACCAGGAATTCTGTTATAACCCTCTCCGTGTCACCCAAAACCCACAAAGTATATAAAATCCAGGGAATAAAAATCGAACAGAGAAACACACAGCCCTTCAAAGTACTGCCACCCAAAATGGTGGCCACTAACCCTGGAGGGAGTTCTGAAAGAATACTGTTGAC…	TGATGTTACAACAGGACTTAAAATACACGTGTCCATTCCAAATAGAATTCCCAAAATTGTAAAAGAAGGTGAAGATGATTACTACACAGATGGAGAGGAAAGCAGTGATGATGGGAAGAAATACCATGTGAAGTCCAAGTCCGCTAAACCATCTACTAACGTTAAAAAAAGCATAAGGAAAAAGTATTGCAAAGTTAGCTCCTCTTCCTCCTCCTCTTTATCTTCCTCATCTTCAGGTTCAGGTACAGATTGTTTAGATGCAGGGTCTGATAGCCATCTATCTGATTCGTCTCCGTCATCTAAGTCATCTAAGAAACATGTATCTGGTATAACCCTCCTGTCACCAAAACACAAGTATAAATCAGGAATAAAATCGACAGAAACACAGCCTTCAAGTAC…
HLUC_RP1_hgx3803v1_pB27_A-174	5p 3p	104470540	Homo sapiens - CFAP97	https://www.ncbi.nlm.nih.gov/nuccore/NM_020827.2	https://www.ncbi.nlm.nih.gov/gene/?term=57587		A	CFAP97; [gi|635372914|ref|NM_020827.2| Homo sapiens cilia and flagella associated protein 97 (CFAP97), transcript variant 1, mRNA]	396	1081	IF	Sense		91.4 / 95.3	CACAGATGGAGAGGAAAGCAGTGATGATGGGAAGAAATACCATGTGAAGTCCAAGTCCGCTAAACCATCTACTAACGTTAAAAAAAGCATAAGGAAAAAGTATTGCAAAGTTAGCTCCTCTTCCTCCTCCTCTTTATCTTCCTCATCTTCAGGTTCAGGTACAGATTGTTTAGATGCAGGGTCTGATAGCCATCTATCTGATTCGTCTCCGTCATCTAAGTCATCTAAGAAACATGTATCTGGTATAACCCTCCTGTCACCAAAACACAAGTATAAATCAGGAATAAAATCGACAGAAACACAGCCTTCAAGTACTGCACCAAAATGTGGCCCACTACCCCTGAGGGAGTCTGAAGATACTGTGACTGACGTAAGTCCCTTTAATCAACTTCAGGACAT…	CATCAAGCCCAAAAAGAGATCTAGATCTAGCATGCGCAGGACACGACCAGATGAGAGAAGCAGTGATGATGGAGGATACCATGGAAGTCCAAGTCCGCTAAACCATCTACTAACGTTAAAAAGCATAGGAAAAGTATGCAAGTTAGCTCCTCTTCCTCCTCCTCTTTATCTTCCTCATCCTCAGGTTCAGGTACAGATTGTTTAGATGCAGGGTCTGATAGCCATCTATCTGATTCGTCTCCGGTCATCTAAGTCATCTAAGAAACATGTTATTCTGGTATTAACCCTCCCTGTCACCCAAAACACAAGTATATAAATCAGGAATAAAAATCGACAAGAAAACACAGCCTTCAAGTACTGCACCAAAATGTGGCCACTACCCCTGAGGAGTCTGAAAGA…	CACAGATGGAGAGGAAAGCAGTGATGATGGGAAGAAATACCATGTGAAGTCCAAGTCCGCTAAACCATCTACTAACGTTAAAAAAAGCATAAGGAAAAAGTATTGCAAAGTTAGCTCCTCTTCCTCCTCCTCTTTATCTTCCTCATCTTCAGGTTCAGGTACAGATTGTTTAGATGCAGGGTCTGATAGCCATCTATCTGATTCGTCTCCGTCATCTAAGTCATCTAAGAAACATGTATCTGGTATAACCCTCCTGTCACCAAAACACAAGTATAAATCAGGAATAAAATCGACAGAAACACAGCCTTCAAGTACTACACCAAAATGTGGCCACTACCCTGAGGAGTCTGAAGATACTGTGACTGACGTAAGTCCCTTATCAACTCCAGACATTAGCCC…
HLUC_RP1_hgx3803v1_pB27_A-95	5p 3p	104470540	Homo sapiens - CFAP97	https://www.ncbi.nlm.nih.gov/nuccore/NM_020827.2	https://www.ncbi.nlm.nih.gov/gene/?term=57587		A	CFAP97; [gi|635372914|ref|NM_020827.2| Homo sapiens cilia and flagella associated protein 97 (CFAP97), transcript variant 1, mRNA]	411	1078	IF	Sense		97.9 / 96.7	AAGCAGTGATGATGGGAAGAAATACCATGTGAAGTCCAAGTCCGCTAAACCATCTACTAACGTTAAAAAAAGCATAAGGAAAAAGTATTGCAAAGTTAGCTCCTCTTCCTCCTCCTCTTTATCTTCCTCATCTTCAGGTTCAGGTACAGATTGTTTAGATGCAGGGTCTGATAGCCATCTATCTGATTCGTCTCCGTCATCTAAGTCATCTAAGAAACATGTATCTGGTATAACCCTCCTGTCACCAAAACACAAGTATAAATCAGGAATAAAATCGACAGAAACACAGCCTTCAAGTACTGCACCAAAATGTGGCCACTACCCTGAGGAGTCTGAAGATACTGTGACTGACGTAAGTCCCTTATCAACTCCAGACATTAGCCCTCTTCAGTCTTGTGA…	CTATGAGATCCTAGACTAGGCATTGCGCAGGGCACGAAAGCAGTGATGATGGGAGGAAATACATGTGAAGTCAGTCGCTAAACATCTACTACGTAAAAAAGCATAAGGAAAAAGTATGCAAAGTAGCTCTCTCTCCTCCTCTTTATCTCTCATCTCAGGTCAGGTACAGATTGTTTAGATGCAGGGTCTGATAGCCATCTATCTGATTCGTCTCCGTCATCTAAGTCATCTAAGAAACATGTATCTGGTATAACCCTCCTGTCACCAAAACACAAGTATAAATCAGGAATAAAATCGACAGAAACACAGCCTTCAAGTACTGCACCAAAATGTGGCCACTACCCTGAGGAGTCTGAAGATACTGTGACTGACGTAAGTCCCTTATCAACTCCAGACATT…	AAGCAGTGATGATGGGAAGAAATACCATGTGAAGTCCAAGTCCGCTAAACCATCTACTAACGTTAAAAAAAGCATAAGGAAAAAGTATTGCAAAGTTAGCTCCTCTTCCTCCTCCTCTTTATCTTCCTCATCTTCAGGTTCAGGTACAGATTGTTTAGATGCAGGGTCTGATAGCCATCTATCTGATTCGTCTCCGTCATCTAAGTCATCTAAGAAACATGTATCTGGTATAACCCTCCTGTCACCAAAACACAAGTATAAATCAGGAATAAAATCGACAGAAACACAGCCTTCAAGTACTACACCAAAATGTGGCCACTACCCTGAGGAGTCTGAAGATACTGTGACTGACGTAAGTCCCTTATCAACTCCAGACATTAGCCCTCTTCAGTCTTTTGA…
HLUC_RP1_hgx3803v1_pB27_A-173	5p 3p	104470540	Homo sapiens - CFAP97	https://www.ncbi.nlm.nih.gov/nuccore/NM_020827.2	https://www.ncbi.nlm.nih.gov/gene/?term=57587		A	CFAP97; [gi|635372914|ref|NM_020827.2| Homo sapiens cilia and flagella associated protein 97 (CFAP97), transcript variant 1, mRNA]	449	1078	OOF2	Sense		93.7 / 98.3	AGTCCGCTAAACCATCCAACTAACGTTAAAAAAAGCATAAGGAAAAAGTATTGCAAAGTTAGCTCCTCTTCCTCCTCCTCTTTATCTTCCTCATCTTCAGGTTCAGGTACAGATTGTTTAGATGCAGGGTCTGATAGCCATCTATCTGATTCGTCTCCGTCATCTAAGTCATCTAAGAAACATGTATCTGGTATAACCCTCCTGTCACCAAAACACAAGTATAAATCAGGAATAAAATCGACAGAAACACAGCCTTCAAGTACTGCACCAAAATGTGGCCACTACCCTGAGGAGTCTGAAGATACTGTGACTGACGTAAGTCCCTTATCAACTCCAGGACATTAGCCCTCTTCCGTCTTTTTGAACTGGGGATAGCCAATGATCCAAAAGTGGAAATTA…	GTCCGCTAACCATCTACTAACGTAAAAAAAGCATAAGGAAAAAGTATGCAAAGTTAGCTCCTCTTCCTCCTCCTCTTTATCTTCCTCATCTTCAGGTTCAGGTACAGATTGTTTAGATGCAGGGTCTGATAGCCATCTATTTGATTCGTCTCCGTCATTTAAGTCATCTAAGAAAACATGTATTCTGGTATAACCCTCCCTGTCACCAAAACACAAGTATAAATCAGGAATAAAAATCGACAGAAACACAGCCTTCAAGTACTGCACCAAAATGTGGCCACTACCCTGAGGAGTCTGAAGATACTGTGACTGACGTAAGTCCCCTTATCAACTCCAGACATTAGCCCTCTTCAGTCTTTTGAACTGGGCATAGCAAATGATCAAAAAGTGAAAATTAAA…	AGTCCGCTAAACCATCTACTAACGTTAAAAAAAGCATAAGGAAAAAGTATTGCAAAGTTAGCTCCTCTTCCTCCTCCTCTTTATCTTCCTCATCTTCAGGTTCAGGTACAGATTGTTTAGATGCAGGGTCTGATAGCCATCTATCTGATTCGTCTCCGTCATCTAAGTCATCTAAGAAACATGTATCTGGTATAACCCTCCTGTCACCAAAACACAAGTATAAATCAGGAATAAAATCGACAGAAACACAGCCTTCAAGTACTACACCAAAATGTGGCCACTACCCTGAGGAGTCTGAAGATACTGTGACTGACGTAAGTCCCTTATCAACTCCAGACATTAGCCCTCTTCAGTCTTTTGAACTGGGCATAGCAAATGATCAAAAAGTGAAAATTAAAA…
HLUC_RP1_hgx3803v1_pB27_A-37	5p 3p	104470540	Homo sapiens - CFAP97	https://www.ncbi.nlm.nih.gov/nuccore/NM_020827.2	https://www.ncbi.nlm.nih.gov/gene/?term=57587		A	CFAP97; [gi|635372914|ref|NM_020827.2| Homo sapiens cilia and flagella associated protein 97 (CFAP97), transcript variant 1, mRNA]	450	1078	IF	Sense		98.9 / 96.8	GTCCGCTAAACCATCTACTAACGTTAAAAAAAGCATAAGGAAAAAGTATTGCAAAGTTAGCTCCTCTTCCTCCTCCTCTTTATCTTCCTCATCTTCAGGTTCAGGTACAGATTGTTTAGATGCAGGGTCTGATAGCCATCTATCTGATTCGTCTCCGTCATCTAAGTCATCTAAGAAACATGTATCTGGTATAACCCTCCTGTCACCAAAACACAAGTATAAATCAGGAATAAAATCGACAGAAACACAGCCTTCAAGTACTGCACCAAAATGTGGCCACTACCCTGAGGAGTCTGAAGATACTGTGACTGACGTAAGTCCCTTATCAACTCCAGACATTAGCCCTCTTCAGTCTTTTGAACTGGGCATAGCAAATGATCAAAAAGTGAAAATTAGAAA…	ATAGGGGGTATATCTATGATAGTATACATCATCGATAGAGATACCACAAGCTAAAAAGATCCTAGACTAGCATGGCGCAGGCCACGAGTCGCTAACCATCTACTAACGTTAAAAAAGCATAAGAAAAGTATGCAAGTTAGCTCCTCTCCTCCTCCTCTTTATCTCCTCATCTCAGGTCAGGTACAGATTGTTTAGATGCAGGTCTGATAGCCATCTATCTGATTCGTCTCCGTCATCTAAGTCATCTAAGAAACATGTATCTGGTATAACCCTCCTGTCACCAAAACACAAGTATAAATCAGGAATAAAATCGACAGAAACACAGCCTTCAAGTACTGCACCAAAATGTGGCCACTACCCTGAGGAGTCTGAAGATACTGTGACTGACGTAAGTCCCTT…	GTCCGCTAAACCATCTACTAACGTTAAAAAAAGCATAAGGAAAAAGTATTGCAAAGTTAGCTCCTCTTCCTCCTCCTCTTTATCTTCCTCATCTTCAGGTTCAGGTACAGATTGTTTAGATGCAGGGTCTGATAGCCATCTATCTGATTCGTCTCCGTCATCTAAGTCATCTAAGAAACATGTATCTGGTATAACCCTCCTGTCACCAAAACACAAGTATAAATCAGGAATAAAATCGACAGAAACACAGCCTTCAAGTACTACACCAAAATGTGGCCACTACCCTGAGGAGTCTGAAGATACTGTGACTGACGTAAGTCCCTTATCAACTCCAGACATTAGCCCTCTTCAGTCTTTTGAACTGGGCATAGCAAATGATCAAAAAGTGAAAATTAAAAA…
HLUC_RP1_hgx3803v1_pB27_A-22	5p 3p	104470540	Homo sapiens - CFAP97	https://www.ncbi.nlm.nih.gov/nuccore/NM_020827.2	https://www.ncbi.nlm.nih.gov/gene/?term=57587		A	CFAP97; [gi|635372914|ref|NM_020827.2| Homo sapiens cilia and flagella associated protein 97 (CFAP97), transcript variant 1, mRNA]	450	1078	IF	Sense		98.7 / 92.1	GTCCGCTAAACCATCTACTAACGTTAAAAAAAGCATAAGGAAAAAGTATTGCAAAGTTAGCTCCTCTTCCTCCTCCTCTTTATCTTCCTCATCTTCAGGTTCAGGTACAGATTGTTTAGATGCAGGGTCTGATAGCCATCTATCTGATTCGTCTCCGTCATCTAAGTCATCTAAGAAACATGTATCTGGTATAACCCTCCTGTCACCAAAACACAAGTATAAATCAGGAATAAAATCGACAGAAACACAGCCTTCAAGTACTGCACCAAAATGTGGCCACTACCCTGAGGAGTCTGAAGATACTGTGACTGACGTAAGTCCCTTATCAACTCCAGACATTAGCCCTCTTCAGTCTTTTGAACTGGGCATAGCAAATGATCAAAAAGTGAAAATTAAAAA…	TATATAACCTATCTATCGATGATGAAGATACCCACAACCCAAAAAGAGATCCTAGACTAGCCATGTGCAGACACGAGTCGGCTAAACATCTACTACGTAAAAAGCATAAGGAAAAAGTATGCAAGTAGCTCTCTTCCTCCTCCTCTTTATCTTCCTCATCTTCAGGTTCAGGTACAAGAATTGTTTAGATGCAGGGTCTGATAAGCCCATCTATTCTGATTTCGTCTTCCCGTCATCTAAAGTCATCTAAAGAAAACAATGTATTCTTGGGTATTAACCCCTCCCTGTCCACCAAAAACACAAAGTATTAAATCAAGAAATAAAAATCGACCAGAAACACAGCCTTCAAAGTACTGCAACCAAAAATGTGGGCCACTACCCTGAGGGAGTCTGAAGATA…	GTCCGCTAAACCATCTACTAACGTTAAAAAAAGCATAAGGAAAAAGTATTGCAAAGTTAGCTCCTCTTCCTCCTCCTCTTTATCTTCCTCATCTTCAGGTTCAGGTACAGATTGTTTAGATGCAGGGTCTGATAGCCATCTATCTGATTCGTCTCCGTCATCTAAGTCATCTAAGAAACATGTATCTGGTATAACCCTCCTGTCACCAAAACACAAGTATAAATCAGGAATAAAATCGACAGAAACACAGCCTTCAAGTACTACACCAAAATGTGGCCACTACCCTGAGGAGTCTGAAGATACTGTGACTGACGTAAGTCCCTTATCAACTCCAGACATTAGCCCTCTTCAGTCTTTTGAACTGGGCATAGCAAATGATCAAAAAGTGAAAATTAAAAA…
HLUC_RP1_hgx3803v1_pB27_A-7	5p 3p	104470540 / 104470570	Homo sapiens - CFAP97	https://www.ncbi.nlm.nih.gov/nuccore/NM_020827.2	https://www.ncbi.nlm.nih.gov/gene/?term=57587		A	CFAP97; [gi|635372914|ref|NM_020827.2| Homo sapiens cilia and flagella associated protein 97 (CFAP97), transcript variant 1, mRNA]	564	1216	IF	Sense		95.1 / 89.9	TTTAGATGCAGGGTCTGATAGCCATCTATCTGATTCGTCTCCGTCATCTAAGTCATCTAAGAAACATGTATCTGGTATAACCCTCCTGTCACCAAAACACAAGTATAAATCAGGAATAAAATCGACAGAAACACAGCCTTCAAGTACTGCACCAAAATGTGGCCACTACCCTGAGGAGTCTGAAGATACTGTGACTGACGTAAGTCCCTTATCAACTCCAGACATTAGCCCTCTTCAGTCTTTTGAACTGGGCATAGCAAATGATCAAAAAGTGAAAATTAAAAAGCAAGAAAATGTGAGCCAAGAAATATATGAAGATGTTGAGGATTTGAAAAATAATTCAAAATATTTGAAAGCAGCCAAAAAAGGGAAAGAAAAACATGAGCCTGATGTCTCCTC…	ATCGATGATGAAGAATCCACCACGAAAAAGATCTAGATCTAGCATGTCCGAGGATAGAATTAGTGCAGGGTCGATAGCAATCTATCTGAATCGTCTCCGTCATCTAGTCCATCTAAGAAACATGTATTCTGGTATAACCTTCCTGTCCCCAAAACACCAAGTATTAAATCAGGAATAAAATTCGACAGAAAACCAACGCCTTCCAAGTACTGCCACCAAAATGTGGGCCCTTACCCTGAGGGAGTTTGAAGGTACTGTGGCTGAAGTAAGTTCCCTTATTAACCCCAGGCCTTAACCCTTTTCCGTTTTTTGAACTGGGCATTGCAAATGGTTCAAAAGTGAAAATTAAAAAGCCAGGAAATGTTAGCCCAGGAATATAAGAAGAAGGTGAGGATTTGG…	TTTAGATGCAGGGTCTGATAGCCATCTATCTGATTCGTCTCCGTCATCTAAGTCATCTAAGAAACATGTATCTGGTATAACCCTCCTGTCACCAAAACACAAGTATAAATCAGGAATAAAATCGACAGAAACACAGCCTTCAAGTACTACACCAAAATGTGGCCACTACCCTGAGGAGTCTGAAGATACTGTGACTGACGTAAGTCCCTTATCAACTCCAGACATTAGCCCTCTTCAGTCTTTTGAACTGGGCATAGCAAATGATCAAAAAGTGAAAATTAAAAAGCAAGAAAATGTGAGCCAAGAAATATATGAAGATGTTGAGGATTTGAAAAATAATTCAAAATATTTGAAAGCAGCCAAAAAAGGGAAAGAAAAACATGAGCCTGATGTCTCCTC…
HLUC_RP1_hgx3803v1_pB27_A-158	5p 3p	104470540 / 104470357	Homo sapiens - CFAP97	https://www.ncbi.nlm.nih.gov/nuccore/NM_020827.2	https://www.ncbi.nlm.nih.gov/gene/?term=57587		A	CFAP97; [gi|635372914|ref|NM_020827.2| Homo sapiens cilia and flagella associated protein 97 (CFAP97), transcript variant 1, mRNA]	582	859	IF	Sense		98.6 / 93.9	TAGCCATCTATCTGATTCGTCTCCGTCATCTAAGTCATCTAAGAAACATGTATCTGGTATAACCCTCCTGTCACCAAAACACAAGTATAAATCAGGAATAAAATCGACAGAAACACAGCCTTCAAGTACTGCACCAAAATGTGGCCACTACCCTGAGGAGTCTGAAGATACTGTGACTGACGTAAGTCCCTTATCAACTCCAGACATTAGCCCTCTTCAGTCTTTTGAACTGGGCATAGCAATGATCAAAAGTGAAATTAAAAAGCAAGAAAATG	TATTTTGGTGAATACTCACCCCCAGATGTTTAATACCACTACAATGGATGATGTATATAACTATCTATTCGATGATGAAGATACCCCACCCAAACCCAAAAAAAGAGATCCTAGAACTAGCCATGGCCGCAGGGGGCCCACGAATAGCCCATCTATCTGATTCGTCTCCCGTCCATCTAAAGTTCATCTTAGAAAACATGTATTCTGGGTATAACCCTTCCTGTCACCAAAAACACAAAGTATAAAATCAGGAAATAAAAATCGACAGAAACACAGCCTTCAAGTACTGCACCAAAATGTGGCCACTACCCTGAGGAGTCTGAAGATACTGTGACTGACGTAAGTCCCTTATCAACTCCAGACATTAGCCCTCTTCAGTCTTTTGAACTGGGCATAGCA…	TAGCCATCTATCTGATTCGTCTCCGTCATCTAAGTCATCTAAGAAACATGTATCTGGTATAACCCTCCTGTCACCAAAACACAAGTATAAATCAGGAATAAAATCGACAGAAACACAGCCTTCAAGTACTACACCAAAATGTGGCCACTACCCTGAGGAGTCTGAAGATACTGTGACTGACGTAAGTCCCTTATCAACTCCAGACATTAGCCCTCTTCAGTCTTTTGAACTGGGCATAGCAAATGATCAAAAAGTGAAAATTAAAAAGCAAGAAAATG
HLUC_RP1_hgx3803v1_pB27_A-153	5p 3p	104470540	Homo sapiens - CFAP97	https://www.ncbi.nlm.nih.gov/nuccore/NM_020827.2	https://www.ncbi.nlm.nih.gov/gene/?term=57587		A	CFAP97; [gi|635372914|ref|NM_020827.2| Homo sapiens cilia and flagella associated protein 97 (CFAP97), transcript variant 1, mRNA]	597	1121	IF	Sense		99.6 / 93.5	TTCGTCTCCGTCATCTAAGTCATCTAAGAAACATGTATCTGGTATAACCCTCCTGTCACCAAAACACAAGTATAAATCAGGAATAAAATCGACAGAAACACAGCCTTCAAGTACTGCACCAAAATGTGGCCACTACCCTGAGGAGTCTGAAGATACTGTGACTGACGTAAGTCCCTTATCAACTCCAGACATTAGCCCTCTTCAGTCTTTTGAACTGGGCATAGCAAATGATCAAAAAGTGAAAATTAAAAAGCAAGAAAATGTGAGCCAAGAAATATATGAAGATGTTGAGGATTTGAAAAATAATTCAAAATATTTGAAAGCAGCCAAAAAAGGGAAAGAAAAACATGAGCCTGATGTCTCCTCAAAGTCGTCTTCAGTGTTAGACTCCAGTTTAGA…	TTCGTCTCCGTCATCTAAGTCATCTAAGAAACATGTATCTGGTATAACCCTCCCTGTCACCAAAACACAAGTATTAAATCAGGGAATAAAATCGACAGAAACACAGCCCTTTCAAAGTACTGCCACCCAAAAATGTGGGCCAACTACCCCTGAGGGAGTCTTGAAAGATAACTGTTGACTGACGTAAAGTCCCCTTATCAAACTCCCAGACATTTAGGCCCTCTTTCAGTCTTTTTGAAACTGGGGCATAGCAAAATGATCAAAAAAGTGAAAATTAAAAAAGCAAGAAAATGTGAGCCAAGAAATATATGAAGATGTTGAGGATTTGAAAAATAATTCAAAATATTTGAAAGCAGCCAAAAAAGGGAAAGAAAAACATGAGCCTGATGTCTCCTCAAA…	TTCGTCTCCGTCATCTAAGTCATCTAAGAAACATGTATCTGGTATAACCCTCCTGTCACCAAAACACAAGTATAAATCAGGAATAAAATCGACAGAAACACAGCCTTCAAGTACTACACCAAAATGTGGCCACTACCCTGAGGAGTCTGAAGATACTGTGACTGACGTAAGTCCCTTATCAACTCCAGACATTAGCCCTCTTCAGTCTTTTGAACTGGGCATAGCAAATGATCAAAAAGTGAAAATTAAAAAGCAAGAAAATGTGAGCCAAGAAATATATGAAGATGTTGAGGATTTGAAAAATAATTCAAAATATTTGAAAGCAGCCAAAAAAGGGAAAGAAAAACATGAGCCTGATGTCTCCTCAAAGTCGTCTTCAGTGTTAGACTCCAGTTTAGA…
HLUC_RP1_hgx3803v1_pB27_A-128	5p 3p	104470540	Homo sapiens - CFAP97	https://www.ncbi.nlm.nih.gov/nuccore/NM_020827.2	https://www.ncbi.nlm.nih.gov/gene/?term=57587		A	CFAP97; [gi|635372914|ref|NM_020827.2| Homo sapiens cilia and flagella associated protein 97 (CFAP97), transcript variant 1, mRNA]	597	1121	IF	Sense		97.4 / 96.1	TTCGTCTCCGTCATCTAAGTCATCTAAGAAACATGTATCTGGTATAACCCTCCTGTCACCAAAACACAAGTATAAATCAGGAATAAAATCGACAGAAACACAGCCTTCAAGTACTGCACCAAAATGTGGCCACTACCCTGAGGAGTCTGAAGATACTGTGACTGACGTAAGTCCCTTATCAACTCCAGACATTAGCCCTCTTCAGTCTTTTGAACTGGGCATAGCAAATGATCAAAAAGTGAAAATTAAAAAGCAAGAAAATGTGAGCCAAGAAATATATGAAGATGTTGAGGATTTGAAAAATAATTCAAAATATTTGAAAGCAGCCAAAAAAGGGAAAGAAAAACATGAGCCTGATGTCTCCTCAAAGTCGTCTTCAGTTGTTAAGACCTCCAGTTT…	TTTCGTCTCCGTCATCTAAGTCATCTAAGAAACATGTATCTGGTATAACCCTCCCTGTCACCAAAACACAAGTATAAATCAGGAATAAAAATCGACAGAAACACAGCCTTCAAGTACTGCAACCAAAATGGTGGCCAACTACCCTGGAGGGAGTCTGAAGATACTGTGACTGACGTAAAGTCCCTTATCAAACTCCCAGACATTAGCCCTCTTTCAGTTTTTTTGAACTGGGGCATAGCAAAATGATCAAAAAAGTGAAAAATTAAAAAAGCAAGAAAATGTGAGCCAAGAAATATATGAAGATGTTGAGGATTTGAAAAATAATTCAAAATATTTGAAAGCAGCCAAAAAAGGGAAAGAAAAACATGAGCCTGATGTCTCCTCAAAGTCGTCTTCAGT…	TTCGTCTCCGTCATCTAAGTCATCTAAGAAACATGTATCTGGTATAACCCTCCTGTCACCAAAACACAAGTATAAATCAGGAATAAAATCGACAGAAACACAGCCTTCAAGTACTACACCAAAATGTGGCCACTACCCTGAGGAGTCTGAAGATACTGTGACTGACGTAAGTCCCTTATCAACTCCAGACATTAGCCCTCTTCAGTCTTTTGAACTGGGCATAGCAAATGATCAAAAAGTGAAAATTAAAAAGCAAGAAAATGTGAGCCAAGAAATATATGAAGATGTTGAGGATTTGAAAAATAATTCAAAATATTTGAAAGCAGCCAAAAAAGGGAAAGAAAAACATGAGCCTGATGTCTCCTCAAAGTCGTCTTCAGTGTTAGACTCCAGTTTAGA…
HLUC_RP1_hgx3803v1_pB27_A-119	5p 3p	104470540	Homo sapiens - CFAP97	https://www.ncbi.nlm.nih.gov/nuccore/NM_020827.2	https://www.ncbi.nlm.nih.gov/gene/?term=57587		A	CFAP97; [gi|635372914|ref|NM_020827.2| Homo sapiens cilia and flagella associated protein 97 (CFAP97), transcript variant 1, mRNA]	624	922	IF	Sense		99.7 / 96.7	GAAACATGTATCTGGTATAACCCTCCTGTCACCAAAACACAAGTATAAATCAGGAATAAAATCGACAGAAACACAGCCTTCAAGTACTGCACCAAAATGTGGCCACTACCCTGAGGAGTCTGAAGATACTGTGACTGACGTAAGTCCCTTATCAACTCCAGACATTAGCCCTCTTCAGTCTTTTGAACTGGGCATAGCAAATGATCAAAAAGTGAAAATTAAAAAGCAAGAAAATGTGAGCCAAGAAATATATGAAGATGTTGAGGATTTGAAAAATAATTCAAAATATTTGAAAGCAG	GAAAACATGTATTCTGGTATAACCCTCCTGTCACCAAAACCACAAAGTATAAATTCAGGAATAAAAATCGACAGAAACACCAGCCTTTCAAAGTACTGCACCAAAATGTGGCCACTACCCTGAGGAGTCTGAAGATACTGTGACTGACGTAAGTCCCTTATCAACTCCAGACATTAGCCCTCTTCAGTCTTTTGAACTGGGCATAGCAAATGATCAAAAAGTGAAAATTAAAAAGCAAGAAAATGTGAGCCAAGAAATATATGAAGATGTTGAGGATTTGAAAAATAATTCAAAATATTTGAAAGCAG	GAAACATGTATCTGGTATAACCCTCCTGTCACCAAAACACAAGTATAAATCAGGAATAAAATCGACAGAAACACAGCCTTCAAGTACTACACCAAAATGTGGCCACTACCCTGAGGAGTCTGAAGATACTGTGACTGACGTAAGTCCCTTATCAACTCCAGACATTAGCCCTCTTCAGTCTTTTGAACTGGGCATAGCAAATGATCAAAAAGTGAAAATTAAAAAGCAAGAAAATGTGAGCCAAGAAATATATGAAGATGTTGAGGATTTGAAAAATAATTCAAAATATTTGAAAGCAG
HLUC_RP1_hgx3803v1_pB27_A-40	5p 3p	104470540 / 104470576	Homo sapiens - CFAP97	https://www.ncbi.nlm.nih.gov/nuccore/NM_020827.2	https://www.ncbi.nlm.nih.gov/gene/?term=57587		A	CFAP97; [gi|635372914|ref|NM_020827.2| Homo sapiens cilia and flagella associated protein 97 (CFAP97), transcript variant 1, mRNA]	624	922	IF	Sense		99.7 / 99.3	GAAACATGTATCTGGTATAACCCTCCTGTCACCAAAACACAAGTATAAATCAGGAATAAAATCGACAGAAACACAGCCTTCAAGTACTGCACCAAAATGTGGCCACTACCCTGAGGAGTCTGAAGATACTGTGACTGACGTAAGTCCCTTATCAACTCCAGACATTAGCCCTCTTCAGTCTTTTGAACTGGGCATAGCAAATGATCAAAAAGTGAAAATTAAAAAGCAAGAAAATGTGAGCCAAGAAATATATGAAGATGTTGAGGATTTGAAAAATAATTCAAAATATTTGAAAGCAG	ACGGTAACCTGCGGCCCTCTCCCCCTCCCCCCCAAACCACCCCCTCGAACAGGGCTCGAAATAAAATGAAATCCTGGAGTTTCGCCCTTTAGATCCTCTGGTCCTCAAATGTAGGAAAGAAACCTCGAGAAATCTTAAACAGAGAACAAGGTGGGGGGGGGTTAGGGAACCTAAATTCCGCTTTGGCGTTCTTCCCTCGCAAACCCAAACGAAAACGGGGGGGTGGTGTGTAATATATCACACAAAAACAGATGTTTAATACCACTACAATGGATGATGTATATAACTATCTATTCGATGATGAAGATACCCCACCAAAACCCAAAAAAAGAGATCCTAGAAACTAGCCCATGCCCGCAGGGGGCCACGAAGAAAACATGTATCTGGTATAACCCTCCC…	GAAACATGTATCTGGTATAACCCTCCTGTCACCAAAACACAAGTATAAATCAGGAATAAAATCGACAGAAACACAGCCTTCAAGTACTACACCAAAATGTGGCCACTACCCTGAGGAGTCTGAAGATACTGTGACTGACGTAAGTCCCTTATCAACTCCAGACATTAGCCCTCTTCAGTCTTTTGAACTGGGCATAGCAAATGATCAAAAAGTGAAAATTAAAAAGCAAGAAAATGTGAGCCAAGAAATATATGAAGATGTTGAGGATTTGAAAAATAATTCAAAATATTTGAAAGCAG
HLUC_RP1_hgx3803v1_pB27_A-28	5p 3p	104470570 / 104470540	Homo sapiens - CFAP97	https://www.ncbi.nlm.nih.gov/nuccore/NM_020827.2	https://www.ncbi.nlm.nih.gov/gene/?term=57587		A	CFAP97; [gi|635372914|ref|NM_020827.2| Homo sapiens cilia and flagella associated protein 97 (CFAP97), transcript variant 1, mRNA]	639	1253	IF	Sense		95.0 / 90.7	CTGCGCCCTCCTGTCACCAAAACACAAGTATAAATCAGGAATAAAATCGACAGAAACACAGCCTTCAAGTACTGCACCAAAATGTGGCCACTACCCTGAGGAGTCTGAAGATACTGTGACTGACGTAAGTCCCTTATCAACTCCAGACATTAGCCCTCTTCAGTCTTTTGAACTGGGCATAGCAAATGATCAAAAAGTGAAAATTAAAAAGCAAGAAAATGTGAGCCAAGAAATATATGAAGATGTTGAGGATTTGAAAAATAATTCAAAATATTTGAAAGCAGCCAAAAAAGGGAAAGAAAAACATGAGCCTGATGTCTCCTCAAAGTCGTCTTCAGTGTTAGACTCCAGTTTAGACCACAGACATAAACAGAAAGTCTTACATGACACAATGGATCT…	TGCGCCTCCTGTCAACCAAACACAAGTATATATCAGGATAAATCGACAGAAACACAGCCTTTCAAGTACTGCACCAAAATGTGGCCACTACCCTTGAGGGAGTCTGAAGATACTGGTGACTGACGTAAGTCCCTTATTCAACCTCCCAGGACCATAAGCCCTTCTTCAGTTCTTTTGGACCTGGGGCATATAGCCAAAATGGATCTCAAAAAAGTGAAAAATAAAAAAGCAAAGAAAAAGTGTGAGGCCAAGGAAATATTATGAAGGATGGTGAGGGATTTGAAAAAATAAATTCAAAAATTATTGGAAAGCCAGCCCAAAAAAAGGAAAAGAAAAAAACATGAGCCCTGATGTCTCCTCAAAAGTCGTCTTTCAGTGTTTAGACTCCAGTTTTAGACC…	TATAACCCTCCTGTCACCAAAACACAAGTATAAATCAGGAATAAAATCGACAGAAACACAGCCTTCAAGTACTACACCAAAATGTGGCCACTACCCTGAGGAGTCTGAAGATACTGTGACTGACGTAAGTCCCTTATCAACTCCAGACATTAGCCCTCTTCAGTCTTTTGAACTGGGCATAGCAAATGATCAAAAAGTGAAAATTAAAAAGCAAGAAAATGTGAGCCAAGAAATATATGAAGATGTTGAGGATTTGAAAAATAATTCAAAATATTTGAAAGCAGCCAAAAAAGGGAAAGAAAAACATGAGCCTGATGTCTCCTCAAAGTCGTCTTCAGTGTTAGACTCCAGTTTAGACCACAGACATAAACAGAAAGTCTTACATGACACAATGGATCT…
HLUC_RP1_hgx3803v1_pB27_A-47	5p	104470538	Homo sapiens - CRYAB	https://www.ncbi.nlm.nih.gov/nuccore/NM_001885.2	https://www.ncbi.nlm.nih.gov/gene/?term=1410		N/A	CRYAB; [gi|577019569|ref|NM_001885.2| Homo sapiens crystallin, alpha B (CRYAB), transcript variant 1, mRNA]	34	No Data	OOF1	Sense		97.5	CGCCCCTTCTTTCCTTTCCACTCCCCCAGCCGCCTCTTTGACCAGTTCTTCGGAGAGCACCTGTTGGAGTCTGATCTTTTCCCGACGTCTACTTCCCTGAGTCCCTTCTACCTTCGGCCACCCTCCTTCCTGCGGGCACCCAGCTGGTTTGACACTGGACTCTCAGAGATGCGCCTGGAGAAGGACAGGTTCTCTGTCAACCTGGATGTGAAGCACTTCTCCCCAGAGGAACTCAAAGTTAAGGTGTTGGGAGATGTGATTGAGGTGCATGGAAAACATGAAGAGCGCCAGGATGAACATGGTTTCATCTCCAGGGAGTTCCACAGGAAATACCGGATCCCAGCTGATGTAGACCCTCTCACCATTACTTCATCCCTGTCATCTGATGGGGTCCTCACT…
HLUC_RP1_hgx3803v1_pB27_A-186	5p 3p	104470359	Homo sapiens - EDC4	https://www.ncbi.nlm.nih.gov/nuccore/NM_014329.4	https://www.ncbi.nlm.nih.gov/gene/?term=23644		C	EDC4; [gi|356461041|ref|NM_014329.4| Homo sapiens enhancer of mRNA decapping 4 (EDC4), mRNA]	1632	2139	IF	Sense		94.2 / 90.7	AGCATTTGGAGAGTCTCGGCCCGAACTGGGCTCTGAGGGCCTGGGGTCAGCCGCTCACGGCTCCCAGCCTGACCTCCGACGAATCGTGGAGCTGCCTGCACCTGCCGACTTCCTCAGTCTGAGCAGTGAGACCAAGCCCAAGTTGATGACACCTGACGCCTTCATGACACCTAGCGCCTCCTTGCAGCAGGTCTTATTTCCTGCATCTCCCCAGATCACTGCCTCTCCCAGCAGCAGCAGCAGCGGTAGCAGCAGCAGCAGCAGCAGTAGCAGCAGCTCCCTTACAGCTGTGTCTGCCATGAGCAGCACCTCAGCTGTGGACCCCTCCTTGACCAGGCCACCTGAGGAGCTGACCTTGAGCCCCAAGCTGCAGCTGGATGGCAGCCTGACAATGAGCAG…	AAGCACATAGAGAGTCTCGGCCCGAACTGGGCTCTGAGGGCCTGGGGTCAGCCGCTCACGGCTCCCCAGCGTGACCATCCGACCGAATCAGTAGGAGCTGCCCTGCACCTGCCCGACTTCCTCAGTCTGAGCAGTGAAGACCCAAGCCCCAAGGTTGATGACACCTGAAGGCCTTCATGACACCTAGCGCCTCCTTGCAGCAGGTCTTTTTTTCCTTGCATCTCCCCCAGATCACTGCCTCTCCCAGCAGCAGCAGCAGCGGTAGCAGCAGCAGCAGCAGCAGTAGCAGCAGCTCCCTTACAGCTGTGTCTGCCATGAGCAGCACCTCAGCTGTGGACCCCTCCTTGACCAGGCCACCTGAGGAGCTGACCTTGAGCCCCAAGCTGCAGCTGGATGGCA…	CACATTTGGAGAGTCTCGGCCCGAACTGGGCTCTGAGGGCCTGGGGTCAGCCGCTCACGGCTCCCAGCCTGACCTCCGACGAATCGTGGAGCTGCCTGCACCTGCCGACTTCCTCAGTCTGAGCAGTGAGACCAAGCCCAAGTTGATGACACCTGACGCCTTCATGACACCTAGCGCCTCCTTGCAGCAGATCACTGCCTCTCCCAGCAGCAGCAGCAGCGGTAGCAGCAGCAGCAGCAGCAGTAGCAGCAGCTCCCTTACAGCTGTGTCTGCCATGAGCAGCACCTCAGCTGTGGACCCCTCCTTGACCAGGCCACCTGAGGAGCTGACCTTGAGCCCCAAGCTGCAGCTGGATGGCAGCCTGACAATGAGCAGCAGTGGCAGCCTTCAGGCAAGCCC…
HLUC_RP1_hgx3803v1_pB27_A-144	5p 3p	104470435	Homo sapiens - EDC4	https://www.ncbi.nlm.nih.gov/nuccore/NM_014329.4	https://www.ncbi.nlm.nih.gov/gene/?term=23644		C	EDC4; [gi|356461041|ref|NM_014329.4| Homo sapiens enhancer of mRNA decapping 4 (EDC4), mRNA]	1773	2175	IF	Sense		99.3 / 99.8	GTTGATGACACCTGACGCCTTCATGACACCTAGCGCCTCCTTGCAGCAGATCACTGCCTCTCCCAGCAGCAGCAGCAGCGGTAGCAGCAGCAGCAGCAGCAGTAGCAGCAGCTCCCTTACAGCTGTGTCTGCCATGAGCAGCACCTCAGCTGTGGACCCCTCCTTGACCAGGCCACCTGAGGAGCTGACCTTGAGCCCCAAGCTGCAGCTGGATGGCAGCCTGACAATGAGCAGCAGTGGCAGCCTTCAGGCAAGCCCGCGTGGCCTCCTGCCTGGCCTGCTCCCAGCCCCAGCTGACAAACTGACTCCCAAGGGGCCGGGCCAGGTGCCTACTGCCACCTCTGCACTGTCCCTGGAGCTGCAGGAAGTGGAGCCCCCTGGGGGCTACCCCAAGCCTCC…	GTTGATGACACCTGACGCCTTTCATGACACCTAGCGCCTCCTTGCAGCAGATCACTGCCTCTCCCAGCAGCAGCAGCAGCGGTAGCAGCAGCAGCAGCAGCAGTAGCAGCAGCTCCCTTACAGCTGTGTCTGCCATGAGCAGCACCTCAGCTGTGGACCCCTCCTTGACCAGGCCACCTGAGGAGCTGACCTTGAGCCCCAAGCTGCAGCTGGATGGCAGCCTGACAATGAGCAGCAGTGGCAGCCTTCAGGCAAGCCCGCGTGGCCTCCTGCCTGGCCTGCTCCCAGCCCCAGCTGACAAACTGACTCCCAAGGGGCCGGGCCAGGTGCCTACTGCCACCTCTGCACTGTCCCTGGAGCTGCAGGAAGTGGAGCCCCTGGGGCTACCCCAAGCCTCCC…	GTTGATGACACCTGACGCCTTCATGACACCTAGCGCCTCCTTGCAGCAGATCACTGCCTCTCCCAGCAGCAGCAGCAGCGGTAGCAGCAGCAGCAGCAGCAGTAGCAGCAGCTCCCTTACAGCTGTGTCTGCCATGAGCAGCACCTCAGCTGTGGACCCCTCCTTGACCAGGCCACCTGAGGAGCTGACCTTGAGCCCCAAGCTGCAGCTGGATGGCAGCCTGACAATGAGCAGCAGTGGCAGCCTTCAGGCAAGCCCGCGTGGCCTCCTGCCTGGCCTGCTCCCAGCCCCAGCTGACAAACTGACTCCCAAGGGGCCGGGCCAGGTGCCTACTGCCACCTCTGCACTGTCCCTGGAGCTGCAGGAAGTGGAGCCCCTGGGGCTACCCCAAGCCTCCCC…
HLUC_RP1_hgx3803v1_pB27_A-42	5p 3p	104470569 / 104470435	Homo sapiens - EDC4	https://www.ncbi.nlm.nih.gov/nuccore/NM_014329.4	https://www.ncbi.nlm.nih.gov/gene/?term=23644		C	EDC4; [gi|356461041|ref|NM_014329.4| Homo sapiens enhancer of mRNA decapping 4 (EDC4), mRNA]	1773	2175	IF	Sense		92.6 / 97.6	GTTGATGACACCTGACGCCTTCATGACACCTAGCGCCTCCTTGCAGCAGATCACTGCCTCTCCCAGCAGCAGCAGCAGCGGTAGCAGCAGCAGCAGCAGCAGTAGCAGCAGCTCCCTTACAGCTGTGTCTGCCATGAGCAGCACCTCAGCTGTGGACCCCTCCTTGACCAGGCCACCTGAGGAGCTGACCTTGAGCCCCAAGCTGCAGCTGGATGGCAGGCTGACAATGAGCAGCAGTGGCAGCCTTCAGGCAAGCCCGCGTGGCCTCCTGCCTGGGGCTGCTTCCCGCCCCCGGCTTAACAAACTGACTCCCAGGGGGCGGGGCAAGGGGCTACCTGCCACTTCTGCCTTGTCCCTGGAAGCTGGCAGGAGTGGAAGCCCCGGGGGTTCCCCCAAGCC…	AGAAAGATTCATCGCGTACGCTTGGTAGCAGTCAGGGCGTCACGTGTTCCTTGTCTCATGGATGTGGGGCTAGTCGACAATACATCGTATCTACAGGTCAAGTCAGGCGAGATGATCAAACATACCAATTGTGTGACACTCATCGAGGTGATACATCAATGGATGATGATAACATCATCGATGATGAGAGCCACAACCAAAAGAGATCTAGACTAGCCATGTCGCAGGGCACGAGGTGATGACACTGACGCCTTCATGACACCTAGCACTTCCTTGCAGCAGATCACTACCTCTCCCAGCAGCAGCAGCAGCGGTAGCAGCAGCAGCAGCAGCAGTAGCAGCAGCTTCCCTACAGCTGTGTCTGCCATGAGCAGCACCTTCAGCTGTGGACCCCTCCTT…	GTTGATGACACCTGACGCCTTCATGACACCTAGCGCCTCCTTGCAGCAGATCACTGCCTCTCCCAGCAGCAGCAGCAGCGGTAGCAGCAGCAGCAGCAGCAGTAGCAGCAGCTCCCTTACAGCTGTGTCTGCCATGAGCAGCACCTCAGCTGTGGACCCCTCCTTGACCAGGCCACCTGAGGAGCTGACCTTGAGCCCCAAGCTGCAGCTGGATGGCAGCCTGACAATGAGCAGCAGTGGCAGCCTTCAGGCAAGCCCGCGTGGCCTCCTGCCTGGCCTGCTCCCAGCCCCAGCTGACAAACTGACTCCCAAGGGGCCGGGCCAGGTGCCTACTGCCACCTCTGCACTGTCCCTGGAGCTGCAGGAAGTGGAGCCCCTGGGGCTACCCCAAGCCTCCCC…
HLUC_RP1_hgx3803v1_pB27_A-102	5p 3p	104470435	Homo sapiens - EDC4	https://www.ncbi.nlm.nih.gov/nuccore/NM_014329.4	https://www.ncbi.nlm.nih.gov/gene/?term=23644		C	EDC4; [gi|356461041|ref|NM_014329.4| Homo sapiens enhancer of mRNA decapping 4 (EDC4), mRNA]	1773	2175	IF	Sense		90.0 / 100.0	GTTGATGACACCTGACGCCTTCATGACACCTAGCGCCTCCTTGCAGCAGATCACTGCCTCTCCCAGCAGCAGCAGCAGCGGTAGCAGCAGCAGCAGCAGCAGTAGCAGCAGCTCCCTTACAGCTGTGTCTGCCATGAGCAGCACCTCAGCTGTGGACCCCTCCTTGACCAGGCCACCTGAGGAGCTGACCTTGAGCCCCAAGCTGCAGCTGGATGGCAGCCTGACAATGAGCAGCAGTGGCAGCCTTCAGGCAAGCCCGCGTGGCCTCCTGCCTGGCCTGCTCCCAGCCCCAGCTGACAAACTGACTCCCAGGGGGCCGGGGCCAGGGTGGCTTACCTGGCCACTTCTTGCCACTGGTCCCCTGGGAGCTTGCCAGGAGGTTGAGAGCCCCTGGGGGCT…	GTTGATGACACCTGACGCCTTCATGACACCTAGCGCCTCCTTGCAGCAGATCACTGCCTCTCCCAGCAGCAGCAGCAGCGGTAGCAGCAGCAGCAGCAGCAGTAGCAGCAGCTCCCTTACAGCTGTGTCTGCCATGAGCAGCACCTCAGCTGTGGACCCCTCCTTGACCAGGCCACCTGAGGAGCTGACCTTGAGCCCCAAGCTGCAGCTGGATGGCAGCCTGACAATGAGCAGCAGTGGCAGCCTTCAGGCAAGCCCGCGTGGCCTCCTGCCTGGCCTGCTCCCAGCCCCAGCTGACAAACTGACTCCCAAGGGGCCGGGCCAGGTGCCTACTGCCACCTCTGCACTGTCCCTGGAGCTGCAGGAAGTGGAGCCCCTGGGGCTACCCCAAGCCTCCCC…	GTTGATGACACCTGACGCCTTCATGACACCTAGCGCCTCCTTGCAGCAGATCACTGCCTCTCCCAGCAGCAGCAGCAGCGGTAGCAGCAGCAGCAGCAGCAGTAGCAGCAGCTCCCTTACAGCTGTGTCTGCCATGAGCAGCACCTCAGCTGTGGACCCCTCCTTGACCAGGCCACCTGAGGAGCTGACCTTGAGCCCCAAGCTGCAGCTGGATGGCAGCCTGACAATGAGCAGCAGTGGCAGCCTTCAGGCAAGCCCGCGTGGCCTCCTGCCTGGCCTGCTCCCAGCCCCAGCTGACAAACTGACTCCCAAGGGGCCGGGCCAGGTGCCTACTGCCACCTCTGCACTGTCCCTGGAGCTGCAGGAAGTGGAGCCCCTGGGGCTACCCCAAGCCTCCCC…
HLUC_RP1_hgx3803v1_pB27_A-133	5p 3p	104470435	Homo sapiens - EDC4	https://www.ncbi.nlm.nih.gov/nuccore/NM_014329.4	https://www.ncbi.nlm.nih.gov/gene/?term=23644		C	EDC4; [gi|356461041|ref|NM_014329.4| Homo sapiens enhancer of mRNA decapping 4 (EDC4), mRNA]	1773	2175	IF	Sense		98.3 / 93.4	GTTGATGACACCTGACGCCTTCATGACACCTAGCGCCTCCTTGCAGCAGATCACTGCCTCTCCCAGCAGCAGCAGCAGCGGTAGCAGCAGCAGCAGCAGCAGTAGCAGCAGCTCCCTTACAGCTGTGTCTGCCATGAGCAGCACCTCAGCTGTGGACCCCTCCTTGACCAGGCCACCTGAGGAGCTGACCTTGAGCCCCAAGCTGCAGCTGGATGGCAGCCTGACAATGAGCAGCAGTGGCAGCCTTCAGGCAAGCCCGCGTGGCCTCCTGCCTGGGCTGCTCCCAGCCCCAGCTGACAAACTGACTCCCAGGGGGCCGGGGCCAGGGTGCCTACTGCCACCTCTGCACTGTCCCTGGAGCTGCAGGAAGTGGAGCCCCCTGGGGGCTACCCCAAGCCT…	CGTGGAATGCAGGAACCTGAAGACTTGGGGGGCGACCGGGGGGTTGGGGGCGCAGTTTATACACTACAATGGATGATGTATATAACTATCTATTCGATGATGAAGATACCCCCACCCAAACCCAAAAAAAGAAGATCCCTAGAAACTAGCCCATGGCCGCAGGGGGCCCACGGAAGTTTGATGACACCCTGACGGCCTTCATGACAACCCTAGCCGCCTCCCTTTGCAGCAGATCACTGCTTCTTCCAAGCAGCAGCAAGCAGCGGGTAGCAGCCAGCAGCCAGCAGCAGTAGCAGCAGCTCCCCTTACAGCCTGTGTCTGCCCATGAGCAGCACCTCAGCTGTGGGACCCCCTCCCTTGACCAGGCCACCTGAGGAGCTGACCTTGAGCCCCAAGCTG…	GTTGATGACACCTGACGCCTTCATGACACCTAGCGCCTCCTTGCAGCAGATCACTGCCTCTCCCAGCAGCAGCAGCAGCGGTAGCAGCAGCAGCAGCAGCAGTAGCAGCAGCTCCCTTACAGCTGTGTCTGCCATGAGCAGCACCTCAGCTGTGGACCCCTCCTTGACCAGGCCACCTGAGGAGCTGACCTTGAGCCCCAAGCTGCAGCTGGATGGCAGCCTGACAATGAGCAGCAGTGGCAGCCTTCAGGCAAGCCCGCGTGGCCTCCTGCCTGGCCTGCTCCCAGCCCCAGCTGACAAACTGACTCCCAAGGGGCCGGGCCAGGTGCCTACTGCCACCTCTGCACTGTCCCTGGAGCTGCAGGAAGTGGAGCCCCTGGGGCTACCCCAAGCCTCCCC…
HLUC_RP1_hgx3803v1_pB27_A-70	5p 3p	104470435	Homo sapiens - EDC4	https://www.ncbi.nlm.nih.gov/nuccore/NM_014329.4	https://www.ncbi.nlm.nih.gov/gene/?term=23644		C	EDC4; [gi|356461041|ref|NM_014329.4| Homo sapiens enhancer of mRNA decapping 4 (EDC4), mRNA]	1773	2175	IF	Sense		99.5 / 89.0	GTTGATGACACCTGACGCCTTCATGACACCTAGCGCCTCCTTGCAGCAGATCACTGCCTCTCCCAGCAGCAGCAGCAGCGGTAGCAGCAGCAGCAGCAGCAGTAGCAGCAGCTCCCTTACAGCTGTGTCTGCCATGAGCAGCACCTCAGCTGTGGACCCCTCCTTGACCAGGCCACCTGAGGAGCTGACCTTGAGCCCCAAGCTGCAGCTGGATGGCAGCCTGACAATGAGCAGCAGTGGCAGCCTTCAGGCAAGCCCGCGTGGCCTCCTGCCTGGCCTGCTCCCAGCCCCAGCTGACAAACTGACTCCCAGGGGCCGGGCCAGGTGCCTACTGCCACTCTGCACTGTCCCTGGAGCTGCAGGAAGTGGAGCCCCTGGGGCTACCCCAAGCCTCCCCTA…	CACTTTTTTTTACTTCCCCCCCAGAGTTATACCACTACAATGGATGATGTATATAACTATCTATTCGATGATGAAGATACCCCCACCCAAACCCAAAAAAAAGGAGATCCCTAGAACTAGCCCATGGCCCGCCAGGGGGCCCACGGAAGTTGGATGACACCTGACGCCTTTCATGGACACCTAAGGGGCCTCCTTTGAGGCAGAGATAATTCCTTTTCCCAACAGCAGCAGCAGCGGTAGCAGCAGCAGCAGCAACCAGTAGCAGGCAGCTTCCCTTAAAAGTTGGTTTTCCCTGAAGCAACCCCTTAAGCTGGGGGACCCTCCCTTGACCCAGGCCCACCTGAGGAGCTGACTTGAGCCCCAAGCTGCAGCTGGATGGCAGCCTGACAATGAGCAGCA…	GTTGATGACACCTGACGCCTTCATGACACCTAGCGCCTCCTTGCAGCAGATCACTGCCTCTCCCAGCAGCAGCAGCAGCGGTAGCAGCAGCAGCAGCAGCAGTAGCAGCAGCTCCCTTACAGCTGTGTCTGCCATGAGCAGCACCTCAGCTGTGGACCCCTCCTTGACCAGGCCACCTGAGGAGCTGACCTTGAGCCCCAAGCTGCAGCTGGATGGCAGCCTGACAATGAGCAGCAGTGGCAGCCTTCAGGCAAGCCCGCGTGGCCTCCTGCCTGGCCTGCTCCCAGCCCCAGCTGACAAACTGACTCCCAAGGGGCCGGGCCAGGTGCCTACTGCCACCTCTGCACTGTCCCTGGAGCTGCAGGAAGTGGAGCCCCTGGGGCTACCCCAAGCCTCCCC…
HLUC_RP1_hgx3803v1_pB27_A-89	5p 3p	104470435	Homo sapiens - EDC4	https://www.ncbi.nlm.nih.gov/nuccore/NM_014329.4	https://www.ncbi.nlm.nih.gov/gene/?term=23644		C	EDC4; [gi|356461041|ref|NM_014329.4| Homo sapiens enhancer of mRNA decapping 4 (EDC4), mRNA]	1773	2175	IF	Sense		100.0 / 100.0	GTTGATGACACCTGACGCCTTCATGACACCTAGCGCCTCCTTGCAGCAGATCACTGCCTCTCCCAGCAGCAGCAGCAGCGGTAGCAGCAGCAGCAGCAGCAGTAGCAGCAGCTCCCTTACAGCTGTGTCTGCCATGAGCAGCACCTCAGCTGTGGACCCCTCCTTGACCAGGCCACCTGAGGAGCTGACCTTGAGCCCCAAGCTGCAGCTGGATGGCAGCCTGACAATGAGCAGCAGTGGCAGCCTTCAGGCAAGCCCGCGTGGCCTCCTGCCTGGCCTGCTCCCAGCCCCAGCTGACAAACTGACTCCCAAGGGGCCGGGCCAGGTGCCTACTGCCACCTCTGCACTGTCCCTGGAGCTGCAGGAAGTGGAGCCCCTGGGGCTACCCCAAGCCTCCCC…	GTTGATGACACCTGACGCCTTCATGACACCTAGCGCCTCCTTGCAGCAGATCACTGCCTCTCCCAGCAGCAGCAGCAGCGGTAGCAGCAGCAGCAGCAGCAGTAGCAGCAGCTCCCTTACAGCTGTGTCTGCCATGAGCAGCACCTCAGCTGTGGACCCCTCCTTGACCAGGCCACCTGAGGAGCTGACCTTGAGCCCCAAGCTGCAGCTGGATGGCAGCCTGACAATGAGCAGCAGTGGCAGCCTTCAGGCAAGCCCGCGTGGCCTCCTGCCTGGCCTGCTCCCAGCCCCAGCTGACAAACTGACTCCCAAGGGGCCGGGCCAGGTGCCTACTGCCACCTCTGCACTGTCCCTGGAGCTGCAGGAAGTGGAGCCCCTGGGGCTACCCCAAGCCTCCCC…	GTTGATGACACCTGACGCCTTCATGACACCTAGCGCCTCCTTGCAGCAGATCACTGCCTCTCCCAGCAGCAGCAGCAGCGGTAGCAGCAGCAGCAGCAGCAGTAGCAGCAGCTCCCTTACAGCTGTGTCTGCCATGAGCAGCACCTCAGCTGTGGACCCCTCCTTGACCAGGCCACCTGAGGAGCTGACCTTGAGCCCCAAGCTGCAGCTGGATGGCAGCCTGACAATGAGCAGCAGTGGCAGCCTTCAGGCAAGCCCGCGTGGCCTCCTGCCTGGCCTGCTCCCAGCCCCAGCTGACAAACTGACTCCCAAGGGGCCGGGCCAGGTGCCTACTGCCACCTCTGCACTGTCCCTGGAGCTGCAGGAAGTGGAGCCCCTGGGGCTACCCCAAGCCTCCCC…
HLUC_RP1_hgx3803v1_pB27_A-83	5p 3p	104470432	Homo sapiens - EIF4A1	https://www.ncbi.nlm.nih.gov/nuccore/NM_001204510.1	https://www.ncbi.nlm.nih.gov/gene/?term=1973		D	EIF4A1; [gi|325197163|ref|NM_001204510.1| Homo sapiens eukaryotic translation initiation factor 4A1 (EIF4A1), transcript variant 2, mRNA]	6	697	IF	Sense		96.5 / 95.4	TGCGAGCCAGGATTCCCGATCCAGAGACAATGGCCCCGATGGGATGGAGCCCGAAGGCGTCATCGAGAGTAACTGGAATGAGATTGTTGACAGCTTTGATGACATGAACCTCTCGGAGTCCCTTCTCCGTGGCATCTACGCCTATGGTTTTGAGAAGCCCTCTGCCATCCAGCAGCGAGCCATTCTACCTTGTATCAAGGGTTATGATGTGATTGCTCAAGCCCAATCTGGGACTGGGAAAACGGCCACATTTGCCATATCGATTCTGCAGCAGATTGAATTAGATCTAAAAGCCACCCAGGCCTTGGTCCTAGCACCCACTCGAGAATTGGCTCAGCAGATACAGAAGGTGGTCATGGCACTAGGAGACTACATGGGCGCCTCCTGTCACGCCTGTAT…	TCCTAGAACCTAGGCATGCGCAGGGACAGGAATGCGAGCCAGGATTCGATCCAGGACAATGCCGATGATGAGCCGAGCGTCATCGAGAGTACTGATGAGATGGTGACAGCTTTGATGACATGACTCTCGAGTCCTCTCGTGGCATCTACGCCTATGGTTTGAGAAGCCCTCTGCCATCCAGCAGCGAGCCATTCTACCTGTATCAAGGGTATGATGTGATTGCTCAAGCCCAATCTGGGACTGGGAAAACGGCCACATTTGCCATATCGATTCTGCAGCAGATTGAATTAGATCTAAAAGCCACCCAGGCCTTGGTCCTAGCACCCACTCGAGAATTGGCTCAGCAGATACAGAAGGTGGTCATGGCACTAGGAGACTACATGGGCGCCTCCTGTCACG…	TGCGAGCCAGGATTCCCGATCCAGAGACAATGGCCCCGATGGGATGGAGCCCGAAGGCGTCATCGAGAGTAACTGGAATGAGATTGTTGACAGCTTTGATGACATGAACCTCTCGGAGTCCCTTCTCCGTGGCATCTACGCGTATGGTTTTGAGAAGCCCTCTGCCATCCAGCAGCGAGCCATTCTACCTTGTATCAAGGGTTATGATGTGATTGCTCAAGCCCAATCTGGGACTGGGAAAACGGCCACATTTGCCATATCGATTCTGCAGCAGATTGAATTAGATCTAAAAGCCACCCAGGCCTTGGTCCTAGCACCCACTCGAGAATTGGCTCAGCAGATACAGAAGGTGGTCATGGCACTAGGAGACTACATGGGCGCCTCCTGTCACGCCTGTAT…
HLUC_RP1_hgx3803v1_pB27_A-29	5p 3p	104470517	Homo sapiens - FAM103A1	https://www.ncbi.nlm.nih.gov/nuccore/NM_031452.3	https://www.ncbi.nlm.nih.gov/gene/?term=83640		N/A	FAM103A1; [gi|359338972|ref|NM_031452.3| Homo sapiens family with sequence similarity 103, member A1 (FAM103A1), mRNA]	248	476	OOF2	Sense		90.1 / 100.0	ATGGACGATCCTGGGGTAACAACTACCCGCAACACAGACAAGAACCTTACTATCCCCAGCAATATGGACATTATGGTTACAACCAGCGGCCTCCTTACGGTTACTACTGATAGAAATGTTGGGAGCTTTTAGTAAAAGCATTTACTCCGTTACCTTGAGAAAAAAATGGGTGTCGTCTGTTGGTCTGGTTTTACTTCTTCATTTCTACATTATGCAAAAAGGGATATTTTTTTTTTTTTTTGTTGGGGGGCCCCGGGGGGCCCCTCCAGTAGCTAGTGTCTAGAAGGCCGCGCGGTCCCCCACTCCCCCCCATAGGGGAGGCGAATTACAATTCACTGGGGCCGCCCTTTTTCAAAGCCCCGGGAGGGGGAAAAACCCCTTGATCTATATATGGAAAAT…	ATGGACGATCCTGGGGTAACAACTACCCGCAACACAGACAAGAACCTTACTATCCCCAGCAATATGGACATTATGGTTACAACCAGCGGCCTCCTTACGGTTACTACTGATAGAAATGTTGGCAGCTTTTAGTAAAAGCATTTACTCTGTTACCATGAGAAAAGTTTGGGTGTCTTCTGTTGGTCATAGTTTTACATCTGATTTTACAGAATGGATTATTGATTTTTTG	ATGGACGATCCTGGGGTAACAACTACCCGCAACACAGACAAGAACCTTACTATCCCCAGCAATATGGACATTATGGTTACAACCAGCGGCCTCCTTACGGTTACTACTGATAGAAATGTTGGCAGCTTTTAGTAAAAGCATTTACTCTGTTACCATGAGAAAAGTTTGGGTGTCTTCTGTTGGTCATAGTTTTACATCTGATTTTACAGAATGGATTATTGATTTTTTG
HLUC_RP1_hgx3803v1_pB27_A-55	5p 3p	104470521 / 104470519	Homo sapiens - FLNB var4	https://www.ncbi.nlm.nih.gov/nuccore/NM_001164319.1	https://www.ncbi.nlm.nih.gov/gene/?term=2317		C	FLNB var4; [gi|256222414|ref|NM_001164319.1| Homo sapiens filamin B, beta (FLNB), transcript variant 4, mRNA]	4869	5888	IF	Sense		86.7 / 91.1	AATCGCCTCCACTGTGAAAACTGGCGAAGAAGTAGGCTTTGTGGTTGATGCCAAGACTGCCGGGAAGGGTAAAGTGACCTGCACGGTTCTGACCCCAGATGGCACTGAGGCCGAGGCCGATGTCATTGAGAATGAAGATGGAACCTATGACATCTTCTACACAGCTGCCAAGCCGGGCACATATGTGATCTATGTGCGCTTCGGTGGTGTTGATATTCCTAACAGCCCCTTCACTGTCATGGTGACCGAAGAGGCCTATGTCCCAGTGAGTGACATGAACGGCCTGGGATTTAAGCCTTTTTGACCTGGGCATTCCGTTTGCTGTCAGGGAAGGGAGAAATCACTGGGAAAAGGTCCAACTTGCCTTTCTGGGAAAGACAGCCCCCACCCTGAAATTGG…	CCATAGTGCACATGCAGCATATGATGCCTAGTGCTCTGATGTCCTCAATCCAGCACATCGTAGAGCAATCAGAGTACATGACTCCACAGTGAAGTTTCGGCACCGTCAGGCTTGTATGATGACAAGAATGGCACTTCACATTGTCAGAGAGATGAGGAGAAGGGGTCTGACTTGGCTATTGAGGCCCTCAAAAGCAGAATTCAGCTCCATCGACAATAAGATGGGACCATGCACAGTGACCTACCTGCGGACTTTGCCAGGCGACTACAGCATTTTGTTCAAGTACAATGACAAGCACATCCCTGGCAGCCCCTTCACAGCCAAGATCACAGATGACAGCAGGCGGTGCTCCCAGGTGAAGTTGGGCTCAGCCGCTGACTTCCTGCTCGACATCAGTGA…	AATCGCCTCCACTGTGAAAACTGGCGAAGAAGTAGGCTTTGTGGTTGATGCCAAGACTGCCGGGAAGGGTAAAGTGACCTGCACGGTTCTGACCCCAGATGGCACTGAGGCCGAGGCCGATGTCATTGAGAATGAAGATGGAACCTATGACATCTTCTACACAGCTGCCAAGCCGGGCACATATGTGATCTATGTGCGCTTCGGTGGTGTTGATATTCCTAACAGCCCCTTCACTGTCATGGTGACCGAAGAGGCCTATGTCCCAGTGAGTGACATGAACGGCCTGGGATTTAAGCCTTTTGACCTGGTCATTCCGTTTGCTGTCAGGAAAGGAGAAATCACTGGAGAGGTCCACATGCCTTCTGGGAAGACAGCCACACCTGAGATTGTGGACAACAA…
HLUC_RP1_hgx3803v1_pB27_A-76	5p 3p	104470521	Homo sapiens - FLNB var4	https://www.ncbi.nlm.nih.gov/nuccore/NM_001164319.1	https://www.ncbi.nlm.nih.gov/gene/?term=2317		C	FLNB var4; [gi|256222414|ref|NM_001164319.1| Homo sapiens filamin B, beta (FLNB), transcript variant 4, mRNA]	4893	5550	IF	Sense		99.4 / 97.7	CGAAGAAGTAGGCTTTGTGGTTGATGCCAAGACTGCCGGGAAGGGTAAAGTGACCTGCACGGTTCTGACCCCAGATGGCACTGAGGCCGAGGCCGATGTCATTGAGAATGAAGATGGAACCTATGACATCTTCTACACAGCTGCCAAGCCGGGCACATATGTGATCTATGTGCGCTTCGGTGGTGTTGATATTCCTAACAGCCCCTTCACTGTCATGGTGACCGAAGAGGCCTATGTCCCAGTGAGTGACATGAACGGCCTGGGATTTAAGCCTTTTGACCTGGTCATTCCGTTTGCTGTCAGGAAAGGAGAAATCACTGGAGAGGTCCACATGCCTTCTGGGAAGACAGCCACACCTGAGATTGTGGACAACAAGGACGGCACGGTCACTGTTAGATA…	GTACTCATGATGAGTATACATCTATCGATGATGAGTACCCACCAAACCAAAAAGGATCTAGACTAGCATGCGCAGGGCACGAACGAGGAGTAGCTTTGTGTGATGCAGACTGCGGAGGGTAAAGTGACTGCACGGTCTGACCCAGATGGCACTGAGGCCGAGCCGATGTCATTGAGAATGAAGATGGAACCTATGACATCTTCTACACAGCTGCCAAGCGGGCACATATGTGATCTATGTGCGCTTCGGTGGTGTTGATATTCCTAACAGCCCCTTCACTGTCATGGTGACCGAAGAGGCCTATGTCCCAGTGAGTGACATGAACGGCCTGGGATTTAAGCCTTTTGACCTGGTCATTCCGTTTGCTGTCAGGAAAGGAGAAATCACTGGAGAGGTCCA…	CGAAGAAGTAGGCTTTGTGGTTGATGCCAAGACTGCCGGGAAGGGTAAAGTGACCTGCACGGTTCTGACCCCAGATGGCACTGAGGCCGAGGCCGATGTCATTGAGAATGAAGATGGAACCTATGACATCTTCTACACAGCTGCCAAGCCGGGCACATATGTGATCTATGTGCGCTTCGGTGGTGTTGATATTCCTAACAGCCCCTTCACTGTCATGGTGACCGAAGAGGCCTATGTCCCAGTGAGTGACATGAACGGCCTGGGATTTAAGCCTTTTGACCTGGTCATTCCGTTTGCTGTCAGGAAAGGAGAAATCACTGGAGAGGTCCACATGCCTTCTGGGAAGACAGCCACACCTGAGATTGTGGACAACAAGGACGGCACGGTCACTGTTAGATA…
HLUC_RP1_hgx3803v1_pB27_A-171	5p 3p	104470521	Homo sapiens - FLNB var4	https://www.ncbi.nlm.nih.gov/nuccore/NM_001164319.1	https://www.ncbi.nlm.nih.gov/gene/?term=2317		C	FLNB var4; [gi|256222414|ref|NM_001164319.1| Homo sapiens filamin B, beta (FLNB), transcript variant 4, mRNA]	4893	5616	IF	Sense		98.2 / 96.5	CGAAGAAGTAGGCTTTGTGGTTGATGCCAAGACTGCCGGGAAGGGTAAAGTGACCTGCACGGTTCTGACCCCAGATGGCACTGAGGCCGAGGCCGATGTCATTGAGAATGAAGATGGAACCTATGACATCTTCTACACAGCTGCCAAGCCGGGCACATATGTGATCTATGTGCGCTTCGGTGGTGTTGATATTCCTAACAGCCCCTTCACTGTCATGGTGACCGAAGAGGCCTATGTCCCAGTGAGTGACATGAACGGCCTGGGATTTAAGCCTTTTGACCTGGTCATTCCGTTTGCTGTCAGGAAAGGAGAAATCACTGGAGAGGTCCACATGCCTTCTGGGAAGACAGCCACACCTGAGATTGTGGACAACAAGGACGGCACGGTCACTGTTAGATA…	GAAGAAGTAGCCTTGTGTGATGCAGACTGCGGGAAGGGTAAGTGACTTGCACGATCTGACCCAGATGGCATTGAGCGAGCGATGTCATGAGATGAAGATGAACCTATGACATCTCTACACAGCTGCAAGCGGGCACATATGTGATCTATGTGCGCTTCGGTGGTGTTGATATCCTAACAGCCCCTTTCACTGTCATGGTGACCGAAGAGGCCTATGTCCCAGTGAGTGACATGAACGGCCTGGGATTTAAGCCTTTTGACCTGGTCATTCCGTTTGCTGTCAGGAAAGGAGAAATCACTGGAGAGGTCCACATGCCTTCTGGGAAGACAGCCACACCTGAGATTGTGGACAACAAGGACGGCACGGTCACTGTTAGATATGCCCCCACTGAGGTCGGGC…	CGAAGAAGTAGGCTTTGTGGTTGATGCCAAGACTGCCGGGAAGGGTAAAGTGACCTGCACGGTTCTGACCCCAGATGGCACTGAGGCCGAGGCCGATGTCATTGAGAATGAAGATGGAACCTATGACATCTTCTACACAGCTGCCAAGCCGGGCACATATGTGATCTATGTGCGCTTCGGTGGTGTTGATATTCCTAACAGCCCCTTCACTGTCATGGTGACCGAAGAGGCCTATGTCCCAGTGAGTGACATGAACGGCCTGGGATTTAAGCCTTTTGACCTGGTCATTCCGTTTGCTGTCAGGAAAGGAGAAATCACTGGAGAGGTCCACATGCCTTCTGGGAAGACAGCCACACCTGAGATTGTGGACAACAAGGACGGCACGGTCACTGTTAGATA…
HLUC_RP1_hgx3803v1_pB27_A-103	5p 3p	104470396	Homo sapiens - HSPA8	https://www.ncbi.nlm.nih.gov/nuccore/NM_006597.5	https://www.ncbi.nlm.nih.gov/gene/?term=3312		A	HSPA8; [gi|527498289|ref|NM_006597.5| Homo sapiens heat shock 70kDa protein 8 (HSPA8), transcript variant 1, mRNA]	525	1481	IF	Sense		90.1 / 84.3	GCCAACTGCTGCTGCTATTGCTTACGGCTTAGACAAAAAGGTTGGAGCAGAAAGAAACGTGCTCATCTTTGACCTGGGAGGTGGCACTTTTGATGTGTCAATCCTCACTATTGAGGATGGAATCTTTGAGGTCAAGTCTACAGCTGGAGACACCCACTTGGGTGGAGAAGATTTTGACAACCGAATGGTCAACCATTTTATTGCTGAGTTTAAGCGCAAGCATAAGAAGGACATCAGTGAGAACAAGAGAGCTGTAAGACGCCTCCGTACTGCTTGTGAACGTGCTAAGCGTACCCCTCTCTTCAGCACCCAGGCCAGTATTGAGATGGATTCTCTCTATGAAAGGATCGACTTCTATTCCTTCCTTTACCGTGCCCAATTTGAAGAACTGAATGCTGA…	CGCATAGATGACTCAGTGAACAAGAGCTGTAGACGCTCGTACTGCTGGACGTCTAGCGTACTCTCTTCAGGCATCAAGCAGTATTGAGGATCGATTCTCTCTATTGAGAGGATTCGGACTCTCCTATATCTCTTCCAATATACCGTGGCCGATTGAAGAGACTGGAATGTCGTTGCCTGTGTTCCCGTGCACACCCGGGACCCGGTGAGAAAAGGCCCTTCGAGAGTTGCCAACTTAGCCAGGCCACGGATCAATTATAATGGCCTGGGTGGTTGGTCCTATTCGATTCCCCAGGATTAGGAGCCTTTTCCAGGCCTTCTTCCAATGAAAAGGACTGAATTAGAAGCTTCAACCTGATGAAAGCTGTTCTTATTGGGCAGCTGTCCCAGGCCAGCCCTT…	GCCAACTGCTGCTGCTATTGCTTACGGCTTAGACAAAAAGGTTGGAGCAGAAAGAAACGTGCTCATCTTTGACCTGGGAGGTGGCACTTTTGATGTGTCAATCCTCACTATTGAGGATGGAATCTTTGAGGTCAAGTCTACAGCTGGAGACACCCACTTGGGTGGAGAAGATTTTGACAACCGAATGGTCAACCATTTTATTGCTGAGTTTAAGCGCAAGCATAAGAAGGACATCAGTGAGAACAAGAGAGCTGTAAGACGCCTCCGTACTGCTTGTGAACGTGCTAAGCGTACCCTCTCTTCCAGCACCCAGGCCAGTATTGAGATCGATTCTCTCTATGAAGGAATCGACTTCTATACCTCCATTACCCGTGCCCGATTTGAAGAACTGAATGCTGA…
HLUC_RP1_hgx3803v1_pB27_A-45	5p	104470396	Homo sapiens - HSPA8	https://www.ncbi.nlm.nih.gov/nuccore/NM_006597.5	https://www.ncbi.nlm.nih.gov/gene/?term=3312		A	HSPA8; [gi|527498289|ref|NM_006597.5| Homo sapiens heat shock 70kDa protein 8 (HSPA8), transcript variant 1, mRNA]	576	No Data	IF	Sense		92.6	AAGAAACGTGCTCATCTTTGACCTGGGAGGTGGCACTTTTGATGTGTCAATCCTCACTATTGAGGATGGAATCTTTGAGGTCAAGTCTACAGCTGGAGACACCCACTTGGGTGGAGAAGATTTTGACAACCGAATGGTCAACCATTTTATTGCTGAGTTTAAGCGCAAGCATAAGAAGGACATCAGTGAGAACAAGAGAGCTGTAAGACGCCTCCGTACTGCTTGTGAACGTGCTAAGCGTACCCTCTCTTCCAGCACCCAGGCCAGTATTGAGATCGATTCTCTCTATGAAGGAATCGACTTCTATACCTCCATTACCCGTGCCCGATTTGAAGAACTGAATGCTGACCTGTTCCGTGGCACCCTGGACCCAGTAGAGAAAGCCCTTTCGAGATGCCA…
HLUC_RP1_hgx3803v1_pB27_A-127	5p 3p	104470385 / 104470396	Homo sapiens - HSPA8	https://www.ncbi.nlm.nih.gov/nuccore/NM_006597.5	https://www.ncbi.nlm.nih.gov/gene/?term=3312		A	HSPA8; [gi|527498289|ref|NM_006597.5| Homo sapiens heat shock 70kDa protein 8 (HSPA8), transcript variant 1, mRNA]	834	1491	IF	Sense		91.3 / 87.9	CCAGGCCAGTATTGAGATCGATTCTCTCTATGAAGGAATCGACTTCTATACCTCCATTACCCGTGCCCGATTTGAAGAACTGAATGCTGACCTGTTCCGTGGCACCCTGGACCCAGTAGAGAAAGCCCTTCGAGATGCCAAACTAGACAAGTCACAGATTCATGATATTGTCCTGGTTGGTGGTTCTACTCGTATCCCCAAGATTCAGAAGCTTCTCCAAGACTTCTTCAATGGAAAAGAACTGAATAAGAGCATCAACCCTGATGAAGCTGTTGCTTATGGTGCAGCTGTCCAGGCAGCCATCTTGTCTGGAGACAAGTCTGAGAATGTTCAAGATTTGATGCTCTTGGATGTCACTCCTCTTTCCCTTGGTAATTGAAACTGCTGGTGGGAGTCATG…	CAAAAAATGAGATCTAGATCTATGCCATGGTCGCAGGCGAGCATGAAGCAGACAGTACTGAGATCGAATGCACTGCTATGTCACTATCCGACTTCTGATACCCTGCATTACCCTGTGCACGGATTGGAAGAAGCTGATATGCTGACGTGCTCCACGTGGCAACCCTGGAACTCCAGGTAGGAGAAAAGCCCTTTCGAGGTGCCACACCTAGACCAAGTCACCAGATTCACTGATATTTGTCCCTGGTTGGGTGGGTTTCTACTTCGTATCCCCCAAGGATTCAGGAAGCCTTTTCCCAAGACCTTCTTCCAAATGGAAAAGAAACTGAATAAGAAGGCATCCAACCCCTGAATGACAGCTGGTTGCTTATGGGGGCAGCTGTCCCAGAGCAACCCATCC…	CCAGGCCAGTATTGAGATCGATTCTCTCTATGAAGGAATCGACTTCTATACCTCCATTACCCGTGCCCGATTTGAAGAACTGAATGCTGACCTGTTCCGTGGCACCCTGGACCCAGTAGAGAAAGCCCTTCGAGATGCCAAACTAGACAAGTCACAGATTCATGATATTGTCCTGGTTGGTGGTTCTACTCGTATCCCCAAGATTCAGAAGCTTCTCCAAGACTTCTTCAATGGAAAAGAACTGAATAAGAGCATCAACCCTGATGAAGCTGTTGCTTATGGTGCAGCTGTCCAGGCAGCCATCTTGTCTGGAGACAAGTCTGAGAATGTTCAAGATTTGCTGCTCTTGGATGTCACTCCTCTTTCCCTTGGTATTGAAACTGCTGGTGGAGTCATGAC…
HLUC_RP1_hgx3803v1_pB27_A-151	5p 3p	104470396	Homo sapiens - HSPA8	https://www.ncbi.nlm.nih.gov/nuccore/NM_006597.5	https://www.ncbi.nlm.nih.gov/gene/?term=3312		A	HSPA8; [gi|527498289|ref|NM_006597.5| Homo sapiens heat shock 70kDa protein 8 (HSPA8), transcript variant 1, mRNA]	834	1491	IF	Sense		98.6 / 98.3	CCAGGCCAGTATTGAGATCGATTCTCTCTATGAAGGAATCGACTTCTATACCTCCATTACCCGTGCCCGATTTGAAGAACTGAATGCTGACCTGTTCCGTGGCACCCTGGACCCAGTAGAGAAAGCCCTTCGAGATGCCAAACTAGACAAGTCACAGATTCATGATATTGTCCTGGTTGGTGGTTCTACTCGTATCCCCAAGATTCAGAAGCTTCTCCAAGACTTCTTCAATGGAAAAGAACTGAATAAGAGCATCAACCCTGATGAAGCTGTTGCTTATGGTGCAGCTGTCCAGGCAGCCATCTTGTCTGGAGACAAGTCTGAGAATGTTCAAGATTTGCTGCTCTTGGGATGTCACTCCTCTTTCCCTTGGTATTGAAACTGCTGGGTGGAGTCATG…	CTATCGATGATGAAGATAGCCCACAAATCAAAAAGAGCTCTAGACTAGCATGCGCAGGGTCACGACCAGGCCTAGTATGAGATCGATCTCTCTATGAAGGAATCGACTTCTTATACCCTTCATCACCGTGCACGATTGAAGAACTGAATGCTGACCTGTTCCGTGGCACCCTGGACCCAGTAGAGAAAGCCCTTCGAGATGCCAAACTAGACAAGTCACAGATTCATGATATTGTCCTGGTTGGTGGTTCTACTCGTATCCCCAAGATTCAGAAGCCTTCTCCAAGACTTCTTCAATGGAAAAGAACTGAATAAGAGCATCAACCCTGATGAAGCTGTTGCTTATGGTGCAGCTGTCCAGGCAGCCATCTTGTCTGGAGACAAGTCTGAGAATGTTCAA…	CCAGGCCAGTATTGAGATCGATTCTCTCTATGAAGGAATCGACTTCTATACCTCCATTACCCGTGCCCGATTTGAAGAACTGAATGCTGACCTGTTCCGTGGCACCCTGGACCCAGTAGAGAAAGCCCTTCGAGATGCCAAACTAGACAAGTCACAGATTCATGATATTGTCCTGGTTGGTGGTTCTACTCGTATCCCCAAGATTCAGAAGCTTCTCCAAGACTTCTTCAATGGAAAAGAACTGAATAAGAGCATCAACCCTGATGAAGCTGTTGCTTATGGTGCAGCTGTCCAGGCAGCCATCTTGTCTGGAGACAAGTCTGAGAATGTTCAAGATTTGCTGCTCTTGGATGTCACTCCTCTTTCCCTTGGTATTGAAACTGCTGGTGGAGTCATGAC…
HLUC_RP1_hgx3803v1_pB27_A-92	5p 3p	104470396	Homo sapiens - HSPA8	https://www.ncbi.nlm.nih.gov/nuccore/NM_006597.5	https://www.ncbi.nlm.nih.gov/gene/?term=3312		A	HSPA8; [gi|527498289|ref|NM_006597.5| Homo sapiens heat shock 70kDa protein 8 (HSPA8), transcript variant 1, mRNA]	849	1487	IF	Sense		97.5 / 89.5	GATCGATTCTCTCTATGAAGGAATCGACTTCTATACCTCCATTACCCGTGCCCGATTTGAAGAACTGAATGCTGACCTGTTCCGTGGCACCCTGGACCCAGTAGAGAAAGCCCTTCGAGATGCCAAACTAGACAAGTCACAGATTCATGATATTGTCCTGGTTGGTGGTTCTACTCGTATCCCCAAGATTCAGAAGCTTCTCCAAGACTTCTTCAATGGAAAAGAACTGAATAAGAGCATCAACCCTGATGAAGCTGTTGCTTATGGTGCAGCTGTCCAGGCAGCCATCTTGTCTGGAGACAAGTCTGAGAATGTTCAAGATTTGCTGCTCTTGGATGTCACTCCTCTTTCCCTTGGTATTGAAACTGCTGGTGGAGTCATGACTGTCCTCATCAAGCG…	ATCATACATGATGAGTAATAACTATCTATCGATGATGAGATACCCACAAACCCAAAAGAGATCTAGACTAGCCATGCGGCAGGGCACGAGATCGATCTCTCTATGAAGAATCGACTTCTATACCTTCCATTACCCGTGCCCGATTTGAAGAACTGAATGCTGACCTGTTCCCGTGGCACCCTGGACCCCAGTTAGAGAAAGCCCTTCGAGGATGCCCAAACCTAGAACAAGGTCACCAGAATTCCATTGATAATTGTTCCTGGGTTGGGTGGTTCTTACTTCGTTATCCCCCAAGGATTCAGAGAAGCTTCTCTCCCAAAGAACTTCTTTCAAATGAAAAAGAAACTTGAAATAAGAGGCATTCAACCCCTGATGAAAGCTGGTTGCTTAATGTGCAAG…	GATCGATTCTCTCTATGAAGGAATCGACTTCTATACCTCCATTACCCGTGCCCGATTTGAAGAACTGAATGCTGACCTGTTCCGTGGCACCCTGGACCCAGTAGAGAAAGCCCTTCGAGATGCCAAACTAGACAAGTCACAGATTCATGATATTGTCCTGGTTGGTGGTTCTACTCGTATCCCCAAGATTCAGAAGCTTCTCCAAGACTTCTTCAATGGAAAAGAACTGAATAAGAGCATCAACCCTGATGAAGCTGTTGCTTATGGTGCAGCTGTCCAGGCAGCCATCTTGTCTGGAGACAAGTCTGAGAATGTTCAAGATTTGCTGCTCTTGGATGTCACTCCTCTTTCCCTTGGTATTGAAACTGCTGGTGGAGTCATGACTGTCCTCATCAAGCG…
HLUC_RP1_hgx3803v1_pB27_A-57	5p 3p	104470396	Homo sapiens - HSPA8	https://www.ncbi.nlm.nih.gov/nuccore/NM_006597.5	https://www.ncbi.nlm.nih.gov/gene/?term=3312		A	HSPA8; [gi|527498289|ref|NM_006597.5| Homo sapiens heat shock 70kDa protein 8 (HSPA8), transcript variant 1, mRNA]	873	1486	IF	Sense		95.0 / 98.4	CGACTTCTATACCTCCATTACCCGTGCCCGATTTGAAGAACTGAATGCTGACCTGTTCCGTGGCACCCTGGACCCAGTAGAGAAAGCCCTTCGAGATGCCAAACTAGACAAGTCACAGATTCATGATATTGTCCTGGTTGGTGGTTCTACTCGTATCCCCAAGATTCAGAAGCTTCTCCAAGACTTCTTCAATGGAAAAGAACTGAATAAGAGCATCAACCCTGATGAAGCTGTTGCTTATGGTGCAGCTGTCCAGGCAGCCATCTTGTCTGGAGACAAGTCTGAGAATGTTCAAGATTTGCTGCTCTTGGATGTCACTCCTCTTTCCCTTGGTATTGAAACTGCTGGTGGAGTCATGACTGTCCTCATCAAGCGTAATACCACCATTCCTACCAAGCA…	TGGAACCAGCGCTACTACATCATGGATGAGTTAATACTATCTATCGATGATGAGATACCCACCAAACCAAAAAAAGAGATCTAGACTAGCCATGGGCGCAGGGGCACGAACGACTTCTATACCTTCATTACCCGTGCGCGATTTGAAGAACTGAATGCTGACGTGTTCCCGTGGCACCCTGGACCCAGTAGAGAAAGCCCTTCGAGATGCCAAACTAGACAAGTCACAGATTCATGATATTGTCCTGGTTGGTGGTTCTACTCGTATCCCCAAGATTCAGAAAGCTTTTCCAAGACTTCTTTCAATGGAAAAGAACTGAATAAGAGCATCAACCCTGATGAAGCTGTTGCTTATGGTGCAGCTGTCCAGGCAGCCATCTTGTCTGGAGACAAGTCTGAG…	CGACTTCTATACCTCCATTACCCGTGCCCGATTTGAAGAACTGAATGCTGACCTGTTCCGTGGCACCCTGGACCCAGTAGAGAAAGCCCTTCGAGATGCCAAACTAGACAAGTCACAGATTCATGATATTGTCCTGGTTGGTGGTTCTACTCGTATCCCCAAGATTCAGAAGCTTCTCCAAGACTTCTTCAATGGAAAAGAACTGAATAAGAGCATCAACCCTGATGAAGCTGTTGCTTATGGTGCAGCTGTCCAGGCAGCCATCTTGTCTGGAGACAAGTCTGAGAATGTTCAAGATTTGCTGCTCTTGGATGTCACTCCTCTTTCCCTTGGTATTGAAACTGCTGGTGGAGTCATGACTGTCCTCATCAAGCGTAATACCACCATTCCTACCAAGCA…
HLUC_RP1_hgx3803v1_pB27_A-9	5p 3p	104470396	Homo sapiens - HSPA8	https://www.ncbi.nlm.nih.gov/nuccore/NM_006597.5	https://www.ncbi.nlm.nih.gov/gene/?term=3312		A	HSPA8; [gi|527498289|ref|NM_006597.5| Homo sapiens heat shock 70kDa protein 8 (HSPA8), transcript variant 1, mRNA]	891	1486	IF	Sense		97.7 / 95.8	TACCCGTGCCCGATTTGAAGAACTGAATGCTGACCTGTTCCGTGGCACCCTGGACCCAGTAGAGAAAGCCCTTCGAGATGCCAAACTAGACAAGTCACAGATTCATGATATTGTCCTGGTTGGTGGTTCTACTCGTATCCCCAAGATTCAGAAGCTTCTCCAAGACTTCTTCAATGGAAAAGAACTGAATAAGAGCATCAACCCTGATGAAGCTGTTGCTTATGGTGCAGCTGTCCAGGCAGCCATCTTGTCTGGAGACAAGTCTGAGAATGTTCAAGATTTGCTGCTCTTGGATGTCACTCCTCTTTCCCTTGGTATTGAAACTGCTGGTGGAGTCATGACTGTCCTCATCAAGCGTAATACCACCATTCCTACCAAGCAGACACAGACCTTCACTAC…	TGTGGGAATCATGACGATTAATGCATTCAATGATGAGTTATTAACATCTATTCGATGATGAAGATAACCACCACCCAAAAAAAGAGATCTAGAAACTAGCATGCGCAGGGTCCAGAATCCCGTACCCGATTTGAAGAACCTGAATGCTGACTTGTTCCGGTGGCCACCCTTGAACCAGAGTAGAGAGAAAGGCCTTCGAGAGATGCCAAACTAGACAAGTCAACAGATTCATGATATGGTCCTGGTGGTGGTTCTACTCGTATTCCCCAAGATTCAGAAGCTTCTCCAAGACTTCTTCAATGGAAAGAACTGAATAAGAGCATCAACCTGATGAAGCTGTTGCTTATGGTGCAGCTGTCCAGGCAGCCATCTGTCTGGAGACAAGTCTGAGAATGTTCA…	TACCCGTGCCCGATTTGAAGAACTGAATGCTGACCTGTTCCGTGGCACCCTGGACCCAGTAGAGAAAGCCCTTCGAGATGCCAAACTAGACAAGTCACAGATTCATGATATTGTCCTGGTTGGTGGTTCTACTCGTATCCCCAAGATTCAGAAGCTTCTCCAAGACTTCTTCAATGGAAAAGAACTGAATAAGAGCATCAACCCTGATGAAGCTGTTGCTTATGGTGCAGCTGTCCAGGCAGCCATCTTGTCTGGAGACAAGTCTGAGAATGTTCAAGATTTGCTGCTCTTGGATGTCACTCCTCTTTCCCTTGGTATTGAAACTGCTGGTGGAGTCATGACTGTCCTCATCAAGCGTAATACCACCATTCCTACCAAGCAGACACAGACCTTCACTAC…
HLUC_RP1_hgx3803v1_pB27_A-26	5p 3p	104470396	Homo sapiens - HSPA8	https://www.ncbi.nlm.nih.gov/nuccore/NM_006597.5	https://www.ncbi.nlm.nih.gov/gene/?term=3312		A	HSPA8; [gi|527498289|ref|NM_006597.5| Homo sapiens heat shock 70kDa protein 8 (HSPA8), transcript variant 1, mRNA]	900	1481	IF	Sense		94.9 / 92.0	CCGATTTGAAGAACTGAATGCTGACCTGTTCCGTGGCACCCTGGACCCAGTAGAGAAAGCCCTTCGAGATGCCAAACTAGACAAGTCACAGATTCATGATATTGTCCTGGTTGGTGGTTCTACTCGTATCCCCAAGATTCAGAAGCTTCTCCAAGACTTCTTCAATGGAAAAGAACTGAATAAGAGCATCAACCCTGATGAAGCTGTTGCTTATGGTGCAGCTGTCCAGGCAGCCATCTTGTCTGGAGACAAGTCTGAGAATGTTCAAGATTTGCTGCTCTTGGATGTCACTCCTCTTTCCCTTGGTATTGAAACTGCTGGTGGAGTCATGACTGTCCTCATCAAGCGTAATACCACCATTCCTACCAAGCAGACACAGACCTTCACTACCTATTCTGA…	GTAGGCACTTTCCCGTATCATCATGATAGTATACATCATCGATGATGAGATACCCACCAACCAAAAAGAGATCTAGACTAGCCATGCGCAGGGCACGGACGATTGAAGACTGAATGCTGACTGTTCCCGTGGCACCCTGGACCCAGTAGAGAAAGCCTCGAGATGCCCAAACCTAGACAAGTCACAGATTCATGATATTGTCCTTGGTTGGTGGGTTCTTACTCGTATTCCCCCAAGGATTCAAGAAAGCTTCTTCCCAAGGACTTCTTTCAAATGGAAAAAGAAACTGAAATAAAGAGCATCAAACCCTGATGAAAGCTGTTGCTTAATGGTTGCAGCTGTCCCAGGGCAGCCCATCTTGTCTGGAAGACAAAGTCTGAGAAATGTTCAAAGATTTGC…	CCGATTTGAAGAACTGAATGCTGACCTGTTCCGTGGCACCCTGGACCCAGTAGAGAAAGCCCTTCGAGATGCCAAACTAGACAAGTCACAGATTCATGATATTGTCCTGGTTGGTGGTTCTACTCGTATCCCCAAGATTCAGAAGCTTCTCCAAGACTTCTTCAATGGAAAAGAACTGAATAAGAGCATCAACCCTGATGAAGCTGTTGCTTATGGTGCAGCTGTCCAGGCAGCCATCTTGTCTGGAGACAAGTCTGAGAATGTTCAAGATTTGCTGCTCTTGGATGTCACTCCTCTTTCCCTTGGTATTGAAACTGCTGGTGGAGTCATGACTGTCCTCATCAAGCGTAATACCACCATTCCTACCAAGCAGACACAGACCTTCACTACCTATTCTGA…
HLUC_RP1_hgx3803v1_pB27_A-32	5p 3p	104470396	Homo sapiens - HSPA8	https://www.ncbi.nlm.nih.gov/nuccore/NM_006597.5	https://www.ncbi.nlm.nih.gov/gene/?term=3312		A	HSPA8; [gi|527498289|ref|NM_006597.5| Homo sapiens heat shock 70kDa protein 8 (HSPA8), transcript variant 1, mRNA]	900	1483	IF	Sense		99.5 / 95.2	CCGATTTGAAGAACTGAATGCTGACCTGTTCCGTGGCACCCTGGACCCAGTAGAGAAAGCCCTTCGAGATGCCAAACTAGACAAGTCACAGATTCATGATATTGTCCTGGTTGGTGGTTCTACTCGTATCCCCAAGATTCAGAAGCTTCTCCAAGACTTCTTCAATGGAAAAGAACTGAATAAGAGCATCAACCCTGATGAAGCTGTTGCTTATGGTGCAGCTGTCCAGGCAGCCATCTTGTCTGGAGACAAGTCTGAGAATGTTCAAGATTTGCTGCTCTTGGATGTCACTCCTCTTTCCCTTGGTATTGAAACTGCTGGTGGAGTCATGACTGTCCTCATCAAGCGTAATACCACCATTCCTACCAAGCAGACACAGACCTTCACTACCTATTCTGA…	GCTTTAGTAACCCCGAGCGTATCATCATGATGAGTATACTATCATCGATGATGAGTACCCACAAACCAAAAGAGATCCTAGACTAGCCATGGCGCAGGCACGACCGATTGAGACTGAATGCTGACTGTTCCGTGCACCTGGACCAGTAGAGAAAGCCATCGAGATGCCAAACTAGACAAGTCACAGATTCATGATATTGTCCTGGTTTGGTGGTTCTACTCGTATCCCCAAGATTCAGAAGCTTTTTCCAAGACTTCTTTCAATGGAAAAGAACTGAAATAAAGAGCATCAAACCCTGATGAAGCTGTTGCTTATGGTGGCAGCTGTCCCAGGGCAGCCATCTTTTCTGGGAGACAAGTCTGAGAATGTTCAAAGATTTGCTGCTCTTGGATGTCACTC…	CCGATTTGAAGAACTGAATGCTGACCTGTTCCGTGGCACCCTGGACCCAGTAGAGAAAGCCCTTCGAGATGCCAAACTAGACAAGTCACAGATTCATGATATTGTCCTGGTTGGTGGTTCTACTCGTATCCCCAAGATTCAGAAGCTTCTCCAAGACTTCTTCAATGGAAAAGAACTGAATAAGAGCATCAACCCTGATGAAGCTGTTGCTTATGGTGCAGCTGTCCAGGCAGCCATCTTGTCTGGAGACAAGTCTGAGAATGTTCAAGATTTGCTGCTCTTGGATGTCACTCCTCTTTCCCTTGGTATTGAAACTGCTGGTGGAGTCATGACTGTCCTCATCAAGCGTAATACCACCATTCCTACCAAGCAGACACAGACCTTCACTACCTATTCTGA…
HLUC_RP1_hgx3803v1_pB27_A-16	5p 3p	104470342 / 104470396	Homo sapiens - HSPA8	https://www.ncbi.nlm.nih.gov/nuccore/NM_006597.5	https://www.ncbi.nlm.nih.gov/gene/?term=3312		A	HSPA8; [gi|527498289|ref|NM_006597.5| Homo sapiens heat shock 70kDa protein 8 (HSPA8), transcript variant 1, mRNA]	900	1481	IF	Sense		93.7 / 99.3	CCGATTTGAAGAACTGAATGCTGACCTGTTCCGTGGCACCCTGGACCCAGTAGAGAAAGCCCTTCGAGATGCCAAACTAGACAAGTCACAGATTCATGATATTGTCCTGGTTGGTGGTTCTACTCGTATCCCCAAGATTCAGAAGCTTCTCCAAGACTTCTTCAATGGAAAAGAACTGAATAAGAGCATCAACCCTGATGAAGCTGTTGCTTATGGTGCAGCTGTCCAGGCAGCCATCTTGTCTGGAGACAAGTCTGAGAATGTTCAAGATTTGCTGCTCTTGGATGTCACTCCTCTTTCCCTTGGTATTGAACTGCTGGTGGAGTCATGACTGTCCTCATCAAGCGTAATACCACCATTCCTACCAAGCAGACACAGAACCTTCACTACCTATTCTGA…	CCGATTTGAAGAACTGAATGCTGACGTGTTCCGTGGCACCCTGGACCCAGTAGAGAAAGCCCTTCGAGATGCCAAACTAGACAAGTCACAGATTCATGATATTGTCCTGGGTTGGTGGTTCTACTCGTATCCCCAAGATTCAGAAGCTTTCTCCAAGACTTCTTCAATGGAAAAGAACTGAATAAGAGCATCAACCCTGATGAAGCTGTTGCTTATGGTGCAGCTGTCCAGGCAGCCATCTTGTCTGGAGACAAGTCTGAGAATGTTCAAGATTTGCTGCTCTTGGATGTCACTCCTCTTTCCCTTGGTATTGAAACTGCTGGTGGAGTCATGACTGTCCTCATCAAGCGTAATACCACCATTCCTACCAAGCAGACACAGACCTTCACTACCTATTCT…	CCGATTTGAAGAACTGAATGCTGACCTGTTCCGTGGCACCCTGGACCCAGTAGAGAAAGCCCTTCGAGATGCCAAACTAGACAAGTCACAGATTCATGATATTGTCCTGGTTGGTGGTTCTACTCGTATCCCCAAGATTCAGAAGCTTCTCCAAGACTTCTTCAATGGAAAAGAACTGAATAAGAGCATCAACCCTGATGAAGCTGTTGCTTATGGTGCAGCTGTCCAGGCAGCCATCTTGTCTGGAGACAAGTCTGAGAATGTTCAAGATTTGCTGCTCTTGGATGTCACTCCTCTTTCCCTTGGTATTGAAACTGCTGGTGGAGTCATGACTGTCCTCATCAAGCGTAATACCACCATTCCTACCAAGCAGACACAGACCTTCACTACCTATTCTGA…
HLUC_RP1_hgx3803v1_pB27_A-74	5p 3p	104470396	Homo sapiens - HSPA8	https://www.ncbi.nlm.nih.gov/nuccore/NM_006597.5	https://www.ncbi.nlm.nih.gov/gene/?term=3312		A	HSPA8; [gi|527498289|ref|NM_006597.5| Homo sapiens heat shock 70kDa protein 8 (HSPA8), transcript variant 1, mRNA]	900	1481	IF	Sense		99.7 / 99.0	CCGATTTGAAGAACTGAATGCTGACCTGTTCCGTGGCACCCTGGACCCAGTAGAGAAAGCCCTTCGAGATGCCAAACTAGACAAGTCACAGATTCATGATATTGTCCTGGTTGGTGGTTCTACTCGTATCCCCAAGATTCAGAAGCTTCTCCAAGACTTCTTCAATGGAAAAGAACTGAATAAGAGCATCAACCCTGATGAAGCTGTTGCTTATGGTGCAGCTGTCCAGGCAGCCATCTTGTCTGGAGACAAGTCTGAGAATGTTCAAGATTTGCTGCTCTTGGATGTCACTCCTCTTTCCCTTGGTATTGAAACTGCTGGTGGAGTCATGACTGTCCTCATCAAGCGTAATACCACCATTCCTACCAAGCAGACACAGACCTTCACTACCTATTCTGA…	TCCCCATTGTGTTGCATAGAGACAACAACACGCGACGACGATATCACTCATGATGAGTATACATCTATCGATGATGAGATACCACAACCAAAAAAGAGATCTAGAACTAGCCATGCGCAGGGCCACGAACCGATTGAAGAACTGAATGCTGACTGTCCCGTGGCACCCTGGACCAGTAGAGAAGCCCTTCGAGATGCCAAACTAGACAAGTCACAGATTCATGATATTGTCCTGGTTGGTGGTTCTACTCGTATCCCCAAGATTCAGAAGCTTCTCCAAGACTTCTTCAATGGAAAAGAACTGAATAAGAGCATCAACCCTGATGAAGCTGTTGCTTATGGTGCAGCTGTCCAGGCAGCCATCTTGTCTGGAGACAAGTCTGAGAATGTTCAAGATTTG…	CCGATTTGAAGAACTGAATGCTGACCTGTTCCGTGGCACCCTGGACCCAGTAGAGAAAGCCCTTCGAGATGCCAAACTAGACAAGTCACAGATTCATGATATTGTCCTGGTTGGTGGTTCTACTCGTATCCCCAAGATTCAGAAGCTTCTCCAAGACTTCTTCAATGGAAAAGAACTGAATAAGAGCATCAACCCTGATGAAGCTGTTGCTTATGGTGCAGCTGTCCAGGCAGCCATCTTGTCTGGAGACAAGTCTGAGAATGTTCAAGATTTGCTGCTCTTGGATGTCACTCCTCTTTCCCTTGGTATTGAAACTGCTGGTGGAGTCATGACTGTCCTCATCAAGCGTAATACCACCATTCCTACCAAGCAGACACAGACCTTCACTACCTATTCTGA…
HLUC_RP1_hgx3803v1_pB27_A-188	5p 3p	104470396	Homo sapiens - HSPA8	https://www.ncbi.nlm.nih.gov/nuccore/NM_006597.5	https://www.ncbi.nlm.nih.gov/gene/?term=3312		A	HSPA8; [gi|527498289|ref|NM_006597.5| Homo sapiens heat shock 70kDa protein 8 (HSPA8), transcript variant 1, mRNA]	903	1479	IF	Sense		88.2 / 87.1	ATTTGAAGAACTGAATGCTGACCTGTTCCGTGGCACCCTGGACCCAGTAGAGAAAGCCCTTCGAGATGCCAAACTAGACAAGTCACAGATTCATGATATTGTCCTGGTTGGTGGTTCTACTCGTATCCCCAAGATTCAGAAGCTTCTCCAAGACTTCTTCAATGGAAAAGAACTGAATAAGAGCATCAACCCTGATGAAGCTGTTGCTTATGGTGCAGCTGTCCAGGCAGCCATCTTGTCTGGAGACAAGTCTGAGAATGTTCAAGATTTGCTGCTCTTGGATGTCACTCCTCTTTCCCCTTGGTATTTGAAAACTGCTGGGTGGGAGTCATGACTGGTCCTCATCAAGCGTAAATACCCACCCATTTCCCTACCAAGCAGACACAGACCCTTCACTAA…	CCCTTTTGAACCCCAAAGAGATATCATACATTGATGATGTATATACATCTATCGATGATGAGATACCCACCAACCAAAAAAGAGATCTAGACTAGCCATGGCCGCAGGGCACGAATTGAAGAACTGAATGCTGACTGTTCCGTGGCACCCTGGACCCAGTAGAGGAAAGCCTTCGGAGATGCCAAACTAGACAAGTCAACAAGAATTCATGATATATTGTCCTTGGGTTGGGTGGTTCCTACCTCGGTATCCCCCAAGAGATTCAGAGAAGCTTCTCTCCAAGGACTTCCTTCAAATGGGAAAAAGAAACTTGAAATAAAGAAGCCATCAAACCCTGATGGAGGCTGGTTGCTTAATGGTGGCAGCTGTCCCAGCCAGCCCATTCTTGTCTGGAAGACC…	ATTTGAAGAACTGAATGCTGACCTGTTCCGTGGCACCCTGGACCCAGTAGAGAAAGCCCTTCGAGATGCCAAACTAGACAAGTCACAGATTCATGATATTGTCCTGGTTGGTGGTTCTACTCGTATCCCCAAGATTCAGAAGCTTCTCCAAGACTTCTTCAATGGAAAAGAACTGAATAAGAGCATCAACCCTGATGAAGCTGTTGCTTATGGTGCAGCTGTCCAGGCAGCCATCTTGTCTGGAGACAAGTCTGAGAATGTTCAAGATTTGCTGCTCTTGGATGTCACTCCTCTTTCCCTTGGTATTGAAACTGCTGGTGGAGTCATGACTGTCCTCATCAAGCGTAATACCACCATTCCTACCAAGCAGACACAGACCTTCACTACCTATTCTGACAA…
HLUC_RP1_hgx3803v1_pB27_A-124	5p 3p	104470426 / 104470396	Homo sapiens - HSPA8	https://www.ncbi.nlm.nih.gov/nuccore/NM_006597.5	https://www.ncbi.nlm.nih.gov/gene/?term=3312		A	HSPA8; [gi|527498289|ref|NM_006597.5| Homo sapiens heat shock 70kDa protein 8 (HSPA8), transcript variant 1, mRNA]	939	1494	IF	Sense		89.7 / 95.3	CCTGGACCCAGTAGAGAAAGCCCTTCGAGATGCCAAACTAGACAAGTCACAGATTCATGATATTGTCCTGGTTGGTGGTTCTACTCGTATCCCCAAGATTCAGAAGCTTCTCCAAGACTTCTTCAATGGAAAAGAACTGAATAAGAGCATCAACCCTGATGAAGCTGTTGCTTATGGTGCAGCTGTCCAGGCAGCCATCTTGTCTGGAGACAAGTCTGAGAATGTTCAAGATTTGCTGCTCTTGGATGTCACTCCTCTTTCCCTTGGTATTGAAACTGCTGGTGGAGTCATGACTGTCCTCATCAAGCGTAATACCAACCATTCCTACCAAGCAGACACAGACCTTTCACTACCTATTTCTGACAACCCAGCCTGGGTGTGCTTTATTTCAGGTTTATG…	CCTGGACCCAGTAGAGAAAGCCCTTCGAGATGCCCAAACTAGACAAGTCACAGATTCATGATATTGTCCTGGTTGGTGGTTCTACTCGTATCCCCAAGATTCAGAAGCTTCTCCAAGACTTCTTCAATGGAAAAGAAACTGAATAAAGAGCATCAACCCTGATGAAGCTGTTGCTTATGGTGCAGCTGTCCCAGCCAGCCCATTCTTGTTCGGAGGACAAATTTGAGAAAGGTTCCAGGATTGGCTGCTTCTTTGGATGTTCACTTCCTCTTTTCCCTTGGTATTGAAACTGCTGGTGGAGTCATGACTGTCCTCATCAAGCGTAATACCACCATTTCCTACCAAGCAGACACAGACCTTCACTACCTATTCTGACAACCAGCCTGGTGTGCTTATTCA…	CCTGGACCCAGTAGAGAAAGCCCTTCGAGATGCCAAACTAGACAAGTCACAGATTCATGATATTGTCCTGGTTGGTGGTTCTACTCGTATCCCCAAGATTCAGAAGCTTCTCCAAGACTTCTTCAATGGAAAAGAACTGAATAAGAGCATCAACCCTGATGAAGCTGTTGCTTATGGTGCAGCTGTCCAGGCAGCCATCTTGTCTGGAGACAAGTCTGAGAATGTTCAAGATTTGCTGCTCTTGGATGTCACTCCTCTTTCCCTTGGTATTGAAACTGCTGGTGGAGTCATGACTGTCCTCATCAAGCGTAATACCACCATTCCTACCAAGCAGACACAGACCTTCACTACCTATTCTGACAACCAGCCTGGTGTGCTTATTCAGGTTTATGAAGGCGA…
HLUC_RP1_hgx3803v1_pB27_A-52	5p 3p	104470396	Homo sapiens - HSPA8	https://www.ncbi.nlm.nih.gov/nuccore/NM_006597.5	https://www.ncbi.nlm.nih.gov/gene/?term=3312		A	HSPA8; [gi|527498289|ref|NM_006597.5| Homo sapiens heat shock 70kDa protein 8 (HSPA8), transcript variant 1, mRNA]	954	1479	IF	Sense		99.8 / 99.4	GAAAGCCCTTCGAGATGCCAAACTAGACAAGTCACAGATTCATGATATTGTCCTGGTTGGTGGTTCTACTCGTATCCCCAAGATTCAGAAGCTTCTCCAAGACTTCTTCAATGGAAAAGAACTGAATAAGAGCATCAACCCTGATGAAGCTGTTGCTTATGGTGCAGCTGTCCAGGCAGCCATCTTGTCTGGAGACAAGTCTGAGAATGTTCAAGATTTGCTGCTCTTGGATGTCACTCCTCTTTCCCTTGGTATTGAAACTGCTGGTGGAGTCATGACTGTCCTCATCAAGCGTAATACCACCATTCCTACCAAGCAGACACAGACCTTCACTACCTATTCTGACAACCAGCCTGGTGTGCTTATTCAGGTTTATGAAGGCGAGCGTGCCATGACAAA…	GAAAGCCTTCGAGATGCCAAACTAGACAAGTCACAGATTCATGATATTGTCCTGGTTGGTGGTTCTACTCGTATCCCCAAGATTCAGAAGCTTCTCCCAAGACTTCTTCAATGGAAAAGAACTGAATAAGAGCATCAACCCTGATGAAGCTGTTGCTTATGGTGCAGCTGTCCAGGCAGCCATCTTGTCTGGAGACAAGTCTGAGAATGTTCAAGATTTGCTGCTCTTGGATGTCACTCCTCTTTCCCTTGGTATTGAAACTGCTGGTGGAGTCATGACTGTCCTCATCAAGCGTAATACCACCATTCCTACCAAGCAGACACAGACCTTCACTACCTATTCTGACAACCAGCCTGGTGTGCTTATTCAGGTTTATGAAGGCGAGCGTGCCATGACAAA…	GAAAGCCCTTCGAGATGCCAAACTAGACAAGTCACAGATTCATGATATTGTCCTGGTTGGTGGTTCTACTCGTATCCCCAAGATTCAGAAGCTTCTCCAAGACTTCTTCAATGGAAAAGAACTGAATAAGAGCATCAACCCTGATGAAGCTGTTGCTTATGGTGCAGCTGTCCAGGCAGCCATCTTGTCTGGAGACAAGTCTGAGAATGTTCAAGATTTGCTGCTCTTGGATGTCACTCCTCTTTCCCTTGGTATTGAAACTGCTGGTGGAGTCATGACTGTCCTCATCAAGCGTAATACCACCATTCCTACCAAGCAGACACAGACCTTCACTACCTATTCTGACAACCAGCCTGGTGTGCTTATTCAGGTTTATGAAGGCGAGCGTGCCATGACAAA…
HLUC_RP1_hgx3803v1_pB27_A-75	5p 3p	104470396 / 104470442	Homo sapiens - HSPA8	https://www.ncbi.nlm.nih.gov/nuccore/NM_006597.5	https://www.ncbi.nlm.nih.gov/gene/?term=3312		A	HSPA8; [gi|527498289|ref|NM_006597.5| Homo sapiens heat shock 70kDa protein 8 (HSPA8), transcript variant 1, mRNA]	1143	1519	IF	Sense		92.5 / 97.2	TGGAGACAAGTCTGAGAATGTTCAAGATTTGCTGCTCTTGGATGTCACTCCTCTTTCCCTTGGTATTGAAACTGCTGGTGGAGTCATGACTGTCCTCATCAAGCGTAATACCACCATTCCTACCAAGCAGACACAGACCTTCACTACCTATTCTGACAACCAGCCTGGTGTGCTTATTCAGGTTTATGAAGGCGAGCGTGCCATGACAAAGGATAACAACCTGCTTGGCAAGTTTGAACTCACAGGGCATACCTCCTGCACCCCGAAGGTGGTTCCTTCAAGATTGAAGTCACCTTTTGACATGAGATGGCCAATGGTATTACCTCCATTGTCTCTCTGCTGGGCAAGAGTAACGGGAAAAAATAGAACAAAGAATATCTTATCACTAAACGACATTTC…	TTTTTGATGTAGTATATCACCACAAATGGAGTTTAATACCACTACAATGGATGATGTATATAACTATCTATTCGATGATGAAGATACCCCCACCCAAACCCAAAAAAAGAGATCCTAGAACTAGCCATGGCCGCAGGGGGCCACGAATGGAGACAAGTCTGAGAATGTTCAAGATTTGCTGCTCTTGGATGTCACTCCTCTTTCCCTTGGTATTGAAACTGCTGGTGGAGTCATGACTGTCCTCATCAAGCGTAATACCACCATTCCTACCAAGCAGACACAGACCTTCACTACCTATTCTGACAACCAGCCTGGTGTGCTTATTCAGGTTTATGAAGGCGAGCGTGCCATGACAAAGGATAACAACCTGCTTGGCAAGTTTGAACTCACAGGCATACC…	TGGAGACAAGTCTGAGAATGTTCAAGATTTGCTGCTCTTGGATGTCACTCCTCTTTCCCTTGGTATTGAAACTGCTGGTGGAGTCATGACTGTCCTCATCAAGCGTAATACCACCATTCCTACCAAGCAGACACAGACCTTCACTACCTATTCTGACAACCAGCCTGGTGTGCTTATTCAGGTTTATGAAGGCGAGCGTGCCATGACAAAGGATAACAACCTGCTTGGCAAGTTTGAACTCACAGGCATACCTCCTGCACCCCGAGGTGTTCCTCAGATTGAAGTCACTTTTGACATTGATGCCAATGGTATACTCAATGTCTCTGCTGTGGACAAGAGTACGGGAAAAGAGAACAAGATTACTATCACTAATGACA
HLUC_RP1_hgx3803v1_pB27_A-80	5p 3p	104470396	Homo sapiens - HSPA8	https://www.ncbi.nlm.nih.gov/nuccore/NM_006597.5	https://www.ncbi.nlm.nih.gov/gene/?term=3312		A	HSPA8; [gi|527498289|ref|NM_006597.5| Homo sapiens heat shock 70kDa protein 8 (HSPA8), transcript variant 1, mRNA]	1143	1519	IF	Sense		99.2 / 99.2	TGGAGACAAGTCTGAGAATGTTCAAGATTTGCTGCTCTTGGATGTCACTCCTCTTTCCCTTGGTATTGAAACTGCTGGTGGAGTCATGACTGTCCTCATCAAGCGTAATACCACCATTCCTACCAAGCAGACACAGACCTTCACTACCTATTCTGACAACCAGCCTGGTGTGCTTATTCAGGTTTATGAAGGCGAGCGTGCCATGACAAAGGATAACAACCTGCTTGGCAAGTTTGAACTCACAGGCATACCTCCTGCACCCCGAGGTGTTCCTCAGATTGAAGTCACTTTTGACATTGATGCCAATGGTATACTCAATGTCTCTGCTGGACAAGAGTACGGGAAAAGAGAACAAGATTACTATCACTAACGACA	TGGAGACAAGTCTGAGAATGTTCAAGATTTGCTGCTCTTGGATGTCACTCCTCTTTCCCTTGGTATTGAAACTGCTGGTGGAGTCATGACTGTCCTCATCAAGCGTAATACCACCATTCCTACCAAGCAGACACAGACCTTCACTACCTATTCTGACAACCAGCCTGGTGTGCTTATTCAGGTTTATGAAGGCGAGCGTGCCATGACAAAGGATAACAACCTGCTTGGCAAGTTTGAACTCACAGGCATACCTCCTGCACCCCGAGGTGTTCCTCAGATTGAAGTCACTTTTGACATTGATGCCAATGGTATACTCAATGTCTCTGCTGGACAAGAGTACGGGAAAAGAGAACAAGATTACTATCACTAACGACA	TGGAGACAAGTCTGAGAATGTTCAAGATTTGCTGCTCTTGGATGTCACTCCTCTTTCCCTTGGTATTGAAACTGCTGGTGGAGTCATGACTGTCCTCATCAAGCGTAATACCACCATTCCTACCAAGCAGACACAGACCTTCACTACCTATTCTGACAACCAGCCTGGTGTGCTTATTCAGGTTTATGAAGGCGAGCGTGCCATGACAAAGGATAACAACCTGCTTGGCAAGTTTGAACTCACAGGCATACCTCCTGCACCCCGAGGTGTTCCTCAGATTGAAGTCACTTTTGACATTGATGCCAATGGTATACTCAATGTCTCTGCTGTGGACAAGAGTACGGGAAAAGAGAACAAGATTACTATCACTAATGACA
HLUC_RP1_hgx3803v1_pB27_A-190	5p 3p	104470353	Homo sapiens - MYADM	https://www.ncbi.nlm.nih.gov/nuccore/NM_001020818.2	https://www.ncbi.nlm.nih.gov/gene/?term=91663		N/A	MYADM; [gi|589058149|ref|NM_001020818.2| Homo sapiens myeloid-associated differentiation marker (MYADM), transcript variant 1, mRNA]	745	1202	OOF1	Sense		100.0 / 100.0	CTCCTCTATGCCACCGCCCTTGTTCTCTGGCCCCTCTACCAGTTCGATGAGAAGTATGGCGGCCAGCCTCGGCGCTCGAGAGATGTAAGCTGCAGCCGCAGCCATGCCTACTACGTGTGTGCCTGGGACCGCCGACTGGCTGTGGCCATCCTGACGGCCATCAACCTACTGGCGTATGTGGCTGACCTGGTGCACTCTGCCCACCTGGTTTTTGTCAAGGTCTAAGACTCTCCCAAGAGGCTCCCGTTCCCTCTCCAACCTCTTTGTTCTTCTTGCCCGAGTTTTCTTTATGGAGTACTTCTTTCCTCCGCCTTTCCTCTGTTTTCCTCTTCCTGTCTCCCCTCCCTCCCACCTTTTTCTTTCCTTCCCAATTCCTTGCACTCTAACCAGTTCTTGGAT…	CTCCTCTATGCCACCGCCCTTGTTCTCTGGCCCCTCTACCAGTTCGATGAGAAGTATGGCGGCCAGCCTCGGCGCTCGAGAGATGTAAGCTGCAGCCGCAGCCATGCCTACTACGTGTGTGCCTGGGACCGCCGACTGGCTGTGGCCATCCTGACGGCCATCAACCTACTGGCGTATGTGGCTGACCTGGTGCACTCTGCCCACCTGGTTTTTGTCAAGGTCTAAGACTCTCCCAAGAGGCTCCCGTTCCCTCTCCAACCTCTTTGTTCTTCTTGCCCGAGTTTTCTTTATGGAGTACTTCTTTCCTCCGCCTTTCCTCTGTTTTCCTCTTCCTGTCTCCCCTCCCTCCCACCTTTTTCTTTCCTTCCCAATTCCTTGCACTCTAACCAGTTCTTGGAT…	CTCCTCTATGCCACCGCCCTTGTTCTCTGGCCCCTCTACCAGTTCGATGAGAAGTATGGCGGCCAGCCTCGGCGCTCGAGAGATGTAAGCTGCAGCCGCAGCCATGCCTACTACGTGTGTGCCTGGGACCGCCGACTGGCTGTGGCCATCCTGACGGCCATCAACCTACTGGCGTATGTGGCTGACCTGGTGCACTCTGCCCACCTGGTTTTTGTCAAGGTCTAAGACTCTCCCAAGAGGCTCCCGTTCCCTCTCCAACCTCTTTGTTCTTCTTGCCCGAGTTTTCTTTATGGAGTACTTCTTTCCTCCGCCTTTCCTCTGTTTTCCTCTTCCTGTCTCCCCTCCCTCCCACCTTTTTCTTTCCTTCCCAATTCCTTGCACTCTAACCAGTTCTTGGAT…
HLUC_RP1_hgx3803v1_pB27_A-3	5p 3p	104470350 / 104470346	Homo sapiens - NSUN2	https://www.ncbi.nlm.nih.gov/nuccore/NM_001193455.1	https://www.ncbi.nlm.nih.gov/gene/?term=54888		D	NSUN2; [gi|301336154|ref|NM_001193455.1| Homo sapiens NOP2/Sun domain family, member 2 (NSUN2), transcript variant 2, mRNA]	762	1475	IF	Sense		93.1 / 89.9	CTTAAATAGCTTGCAGCTACATGGCTTACAGCTGCGGATTGCAACACGCGGGGCTGAACAGCTGGCTGAAGGTGGAAGGATGGTGTATTCCACGTGTTCACTAAACCCTATTGAGGATGAAGCAGTCATAGCATCTTTACTGGAAAAAAGTGAAGGTGCTTTGGAGCTTGCTGATGTGTCTAATGAACTGCCAGGGCTGAAGTGGATGCCTGGAATCACACAGTGGAAGGTAATGACGAAAGATGGGCAGTGGTTTACAGACTGGGACGCTGTTCCTCACAGCAGACACACCCAGATCCGACCTACCATGTTCCCTCCGAAGGACCCAGAAAAGCTGCAGGCCATGCACCTGGAGCGATGCCCTTAGGGATATTTACCCCCATCATCAGAATACTGGGA…	TTCTAGACTAGCATGCGCAGGCACGACTATAGCTGCAGCTACATGCTACAGCTGCGATTGCACACGCGAGCTGACAGCTGGCTGAGTGGATGATGGTGTAATCACGTGTTCACTTAACCCCTATTGAGGATGAAGCCGTCCATAGGCATCTTTACTGGGAAAAAGTGAAGGTGCTTTCGGAGCTTGCCGATGGGTCTAAAGGACCTGCAAGGGCTTAAGGTGGTTCCTTGGATCCACCCAGGGAAAGTTATTACGAAAGGATGGGCAAGTGTTTACCAGAACTGGGACGGCGGTTCCTCCCCAGCAGACACACCCAGGATCCCGACTTACCCATGTTCCCCTCCCGAAAGACCCCAAAAAAAGCTGCAGGCCCATGCACCTGGGAGCGATGCCTTAGGG…	CTTAAATAGCTTGCAGCTACATGGCTTACAGCTGCGGATTGCAACACGCGGGGCTGAACAGCTGGCTGAAGGTGGAAGGATGGTGTATTCCACGTGTTCACTAAACCCTATTGAGGATGAAGCAGTCATAGCATCTTTACTGGAAAAAAGTGAAGGTGCTTTGGAGCTTGCTGATGTGTCTAATGAACTGCCAGGGCTGAAGTGGATGCCTGGAATCACACAGTGGAAGGTAATGACGAAAGATGGGCAGTGGTTTACAGACTGGGACGCTGTTCCTCACAGCAGACACACCCAGATCCGACCTACCATGTTCCCTCCGAAGGACCCAGAAAAGCTGCAGGCCATGCACCTGGAGCGATGCCTTAGGATATTACCCCATCATCAGAATACTGGAGGGTT…
HLUC_RP1_hgx3803v1_pB27_A-36	3p	104470379	Homo sapiens - PPP2R5A	https://www.ncbi.nlm.nih.gov/nuccore/NM_006243.3	https://www.ncbi.nlm.nih.gov/gene/?term=5525		D	PPP2R5A; [gi|315113858|ref|NM_006243.3| Homo sapiens protein phosphatase 2, regulatory subunit B', alpha (PPP2R5A), transcript variant 1, mRNA]	No Data	1295	??	Sense		95.8		GACACTGGATACAGAAGTCGTACAACAGGTCCTGAGCTTTTCGGATAGGAAGATTCCAGAGATCGTGACTTCTGAAGCGTTCGCACGAATCATGGGAAATTTCTTGGATTAAGAGCATCATCAGAAACAATAGCAACATTTCCTCAGGTTAGATATGAAATCAGAACATTTCAATGGTGATGCTGAACTTCTTGAAATAGTAGGAAGTATTATCAATGGCTTTGCATTGCCACTGAAAGCAGAACATAAACAATTTCTAATGAAGGTTCTTATTCCTATGCATACTGCAAAAGGATTAGCTTTGTTTCATGCTCAGCTAGCATATTGTGTTGTACAGTTCCTGGAGAAAGATACAACACTAACAGAGCCAGTGATCAGAGGACTGCTGAAATTTTGGCC…
HLUC_RP1_hgx3803v1_pB27_A-131	5p 3p	104470373 / 104470379	Homo sapiens - PPP2R5A	https://www.ncbi.nlm.nih.gov/nuccore/NM_006243.3	https://www.ncbi.nlm.nih.gov/gene/?term=5525		D	PPP2R5A; [gi|315113858|ref|NM_006243.3| Homo sapiens protein phosphatase 2, regulatory subunit B', alpha (PPP2R5A), transcript variant 1, mRNA]	120	1296	IF	Sense		92.5 / 91.8	CTCGTCGCAGTTTCGCAGCCAGGGCAGCCAGGCAGAGCTGCACCCGCTGCCCCAGCTCAAAGATGCCACTTCAAATGAACAACAAGAGCTTTTCTGTCAGAAGTTGCAGCAGTGTTGTATACTGTTTGATTTCATGGACTCTGTTTCAGACTTGAAGAGCAAAGAAATTAAAAGAGCAACACTGAATGAACTGGTTGAGTATGTTTCAACTAATCGTGGTGTAATTGTTGAATCAGCGTATTCTGATATAGTAAAAATGATCAGTGCTAACATCTTCCGTACACTTCCTCCAAGTGATAATCCAGATTTTGATCCAGAAGAGGATGAACCCACGCTTGAGGCCTCTTGGCCTCACATACAGTTGGTATATGAATTCTTCTTGAGATTTTTGGAGAGCCC…	GATCCGAATCGTACACAGGTCCTGAGCCTTTGATATTGAGATCCAGGACTGACTCTGAGCCGTCGCACGGATTATGATCTGATAGAGCATCATCAGAAACAATACCACATTTCTCAGGTTATATATGAAACAGACATTTCAATGGTGTGCTGACTTCTGAAATATAGAAGTATTATCAATGGCTTTGCATTGCACTGAAAGCAGAACATAAACAATTTCTAATGAAGGTTCTTATTCCTATGCATACTGCAAAAGGATTAGCTTTGTTTCATGCTCAGCTAGCATATTGTGTTGTACAGTTCCTGGAGAAAGATACAACACTAACAGAGCCAGTGATCAGAGGACTGCTGAAATTTTGGCCAAAAACCTGCAGTCAGAAAGAGGTGATGTTTTGTAGGA…	CTCGTCGCAGTTTCGCAGCCAGGGCAGCCAGGCAGAGCTGCACCCGCTGCCCCAGCTCAAAGATGCCACTTCAAATGAACAACAAGAGCTTTTCTGTCAGAAGTTGCAGCAGTGTTGTATACTGTTTGATTTCATGGACTCTGTTTCAGACTTGAAGAGCAAAGAAATTAAAAGAGCAACACTGAATGAACTGGTTGAGTATGTTTCAACTAATCGTGGTGTAATTGTTGAATCAGCGTATTCTGATATAGTAAAAATGATCAGTGCTAACATCTTCCGTACACTTCCTCCAAGTGATAATCCAGATTTTGATCCAGAAGAGGATGAACCCACGCTTGAGGCCTCTTGGCCTCACATACAGTTGGTATATGAATTCTTCTTGAGATTTTTGGAGAGCCC…
HLUC_RP1_hgx3803v1_pB27_A-149	5p 3p	104470373 / 104470379	Homo sapiens - PPP2R5A	https://www.ncbi.nlm.nih.gov/nuccore/NM_006243.3	https://www.ncbi.nlm.nih.gov/gene/?term=5525		D	PPP2R5A; [gi|315113858|ref|NM_006243.3| Homo sapiens protein phosphatase 2, regulatory subunit B', alpha (PPP2R5A), transcript variant 1, mRNA]	120	1296	IF	Sense		88.7 / 83.6	CTCGTCGCAGTTTCGCAGCCAGGGCAGCCAGGCAGAGCTGCACCCGCTGCCCCAGCTCAAAGATGCCACTTCAAATGAACAACAAGAGCTTTTCTGTCAGAAGTTGCAGCAGTGTTGTATACTGTTTGATTTCATGGACTCTGTTTCAGACTTGAAGAGCAAAGAAATTAAAAGAGCAACACTGAATGAACTGGTTGAGTATGTTTCAACTAATCGTGGTGTAATTGTTGAATCAGCGTATTCTGATATAGTAAAAATGATCAGTGCTAACATCTTCCGTACACTTCCTCCAAGTGATAATCCAGATTTTGATCCAGAAGAGGATGAACCCACGCTTGAGGCCTCTTGGCCTCACATACAGTTGGTATATGAATTCTTCTTGAGATTTTTGGAGAGCCC…	CGACTGAGAGATCGGAGCGATCAAACGTTGCAGATTGATCGTAAGACTTCGAACAATAACGACTGCTCAGTTATATAGAACAGACACTCAATGGTGTCGTGACCTTCTGAATTTTGAGAGTTTTCATGGCTTGGCATTGCCCATGAGCGCGACTATACCATTTCATAGAGAAGGTTCGAATCCCTATGCATCTCGCAAACGGTTTAGCTTGGTTTCAGGTTCAGCTGACATATTGTGTTGTCCAGTCCCTGGGAGAAGGATCCCACACTACCAGAGCCAGTGTTCGGAGAATTGTTGAAATTTGGCCAAAAACCTCCGTTCGGAAGGAGGGGAGGTTTTTAGGAGGAAATGAAGGAATTCTTAGGAGGTCAATGGACCCACCCCAGTTCAAAAAAAATG…	CTCGTCGCAGTTTCGCAGCCAGGGCAGCCAGGCAGAGCTGCACCCGCTGCCCCAGCTCAAAGATGCCACTTCAAATGAACAACAAGAGCTTTTCTGTCAGAAGTTGCAGCAGTGTTGTATACTGTTTGATTTCATGGACTCTGTTTCAGACTTGAAGAGCAAAGAAATTAAAAGAGCAACACTGAATGAACTGGTTGAGTATGTTTCAACTAATCGTGGTGTAATTGTTGAATCAGCGTATTCTGATATAGTAAAAATGATCAGTGCTAACATCTTCCGTACACTTCCTCCAAGTGATAATCCAGATTTTGATCCAGAAGAGGATGAACCCACGCTTGAGGCCTCTTGGCCTCACATACAGTTGGTATATGAATTCTTCTTGAGATTTTTGGAGAGCCC…
HLUC_RP1_hgx3803v1_pB27_A-167	5p 3p	104470373 / 104470379	Homo sapiens - PPP2R5A	https://www.ncbi.nlm.nih.gov/nuccore/NM_006243.3	https://www.ncbi.nlm.nih.gov/gene/?term=5525		D	PPP2R5A; [gi|315113858|ref|NM_006243.3| Homo sapiens protein phosphatase 2, regulatory subunit B', alpha (PPP2R5A), transcript variant 1, mRNA]	120	1296	IF	Sense		93.2 / 71.3	CTCGTCGCAGTTTCGCAGCCAGGGCAGCCAGGCAGAGCTGCACCCGCTGCCCCAGCTCAAAGATGCCACTTCAAATGAACAACAAGAGCTTTTCTGTCAGAAGTTGCAGCAGTGTTGTATACTGTTTGATTTCATGGACTCTGTTTCAGACTTGAAGAGCAAAGAAATTAAAAGAGCAACACTGAATGAACTGGTTGAGTATGTTTCAACTAATCGTGGTGTAATTGTTGAATCAGCGTATTCTGATATAGTAAAAATGATCAGTGCTAACATCTTCCGTACACTTCCTCCAAGTGATAATCCAGATTTTGATCCAGAAGAGGATGAACCCACGCTTGAGGCCTCTTGGCCTCACATACAGTTGGTATATGAATTCTTCTTGAGATTTTTGGAGAGCCC…	ATGAGGCATCTCTTGGTCGAACACATGTGACATCTTCCGTGAGTCTTAGAAGACACGACACTCTTCTACGGGGTGTCGCGACATCTTCGAATATGATGGAGAGATGTTATCCACAGGGCTCTGCTCTATCGCCTGGAAACCGCAGCATCTATACACTTTTCTCATAGAGGGGGTTTTCTTTTTCATGGCGATATCGCCACAAAGAGAGTATGCGCTTGTGTCTACAGCCCACATAAGCACAATATGTGGTGTGTACAACGTGTCCCGGGGGAGAAGAGTCACCCCCTTTACCCGAGCCCCTGTTTCTGAGGGGCCGGGGAAAATTTTGGCCCAAAAACCCTCCGGTTCAGAAGAGGGGGATGTTTTTTAGGGGGAAATTGGGAGGAATCTTAGGGATTC…	CTCGTCGCAGTTTCGCAGCCAGGGCAGCCAGGCAGAGCTGCACCCGCTGCCCCAGCTCAAAGATGCCACTTCAAATGAACAACAAGAGCTTTTCTGTCAGAAGTTGCAGCAGTGTTGTATACTGTTTGATTTCATGGACTCTGTTTCAGACTTGAAGAGCAAAGAAATTAAAAGAGCAACACTGAATGAACTGGTTGAGTATGTTTCAACTAATCGTGGTGTAATTGTTGAATCAGCGTATTCTGATATAGTAAAAATGATCAGTGCTAACATCTTCCGTACACTTCCTCCAAGTGATAATCCAGATTTTGATCCAGAAGAGGATGAACCCACGCTTGAGGCCTCTTGGCCTCACATACAGTTGGTATATGAATTCTTCTTGAGATTTTTGGAGAGCCC…
HLUC_RP1_hgx3803v1_pB27_A-156	5p 3p	104470373 / 104470379	Homo sapiens - PPP2R5A	https://www.ncbi.nlm.nih.gov/nuccore/NM_006243.3	https://www.ncbi.nlm.nih.gov/gene/?term=5525		D	PPP2R5A; [gi|315113858|ref|NM_006243.3| Homo sapiens protein phosphatase 2, regulatory subunit B', alpha (PPP2R5A), transcript variant 1, mRNA]	120	1296	IF	Sense		92.7 / 95.5	CTCGTCGCAGTTTCGCAGCCAGGGCAGCCAGGCAGAGCTGCACCCGCTGCCCCAGCTCAAAGATGCCACTTCAAATGAACAACAAGAGCTTTTCTGTCAGAAGTTGCAGCAGTGTTGTATACTGTTTGATTTCATGGACTCTGTTTCAGACTTGAAGAGCAAAGAAATTAAAAGAGCAACACTGAATGAACTGGTTGAGTATGTTTCAACTAATCGTGGTGTAATTGTTGAATCAGCGTATTCTGATATAGTAAAAATGATCAGTGCTAACATCTTCCGTACACTTCCTCCAAGTGATAATCCAGATTTTGATCCAGAAGAGGATGAACCCACGCTTGAGGCCTCTTGGCCTCACATACAGTTGGTATATGAATTCTTCTTGAGATTTTTGGAGAGCCC…	TAGATTCGGTGACACACACAGCTCCCTGGACTTTGAATAGGAAGATCCAGGAACTGACTCTGAAGACTGTTTTGCACGACTTAATGGGAAATTCTGGAATAAGAAGCATTCATCAGAAAAACAAATAACAACATTTCCTCCAGGTTATAATATGAAACAGAACATTTCAATGGTGTTGCTGAACTTCTGAAATATTAGGAAGTAATATCAATGGCTTTGCATGCCACTGAAAGCAGAACATAAACAATTTCTAATGAAGGTTCTTATTCCTATGCATACTGCAAAAGGATTAGCTTTGTTTCATGCTCAGCTAGCATATTGTGTTGTACAGTTCCTGGAGAAAGATACAACACTAACAGAGCCAGTGATCAGAGGACTGCTGAAATTTTGGCCAAAAAC…	CTCGTCGCAGTTTCGCAGCCAGGGCAGCCAGGCAGAGCTGCACCCGCTGCCCCAGCTCAAAGATGCCACTTCAAATGAACAACAAGAGCTTTTCTGTCAGAAGTTGCAGCAGTGTTGTATACTGTTTGATTTCATGGACTCTGTTTCAGACTTGAAGAGCAAAGAAATTAAAAGAGCAACACTGAATGAACTGGTTGAGTATGTTTCAACTAATCGTGGTGTAATTGTTGAATCAGCGTATTCTGATATAGTAAAAATGATCAGTGCTAACATCTTCCGTACACTTCCTCCAAGTGATAATCCAGATTTTGATCCAGAAGAGGATGAACCCACGCTTGAGGCCTCTTGGCCTCACATACAGTTGGTATATGAATTCTTCTTGAGATTTTTGGAGAGCCC…
HLUC_RP1_hgx3803v1_pB27_A-178	5p	104470524	Homo sapiens - PPP2R5E	https://www.ncbi.nlm.nih.gov/nuccore/NM_006246.4	https://www.ncbi.nlm.nih.gov/gene/?term=5529		A	PPP2R5E; [NM_006246.4 Homo sapiens protein phosphatase 2 regulatory subunit B'epsilon (PPP2R5E), transcript variant 1, mRNA]	-67	No Data	IF	Sense		94.8	CCCGTCTCCCGCCCCTCCAAGCCACAGATCATCTTTGGATTCTTCCCCAGAAGCTTCAAGTAGGGATATGTCCTCAGCACCAACTACTCCTCCATCAGTGGATAAAGTAGACGGATTTTCTCGGAAGTCCGTCAGAAAAGCCAGACAGAAGAGGTCGCAAAGTTCCTCACAGTTTAGGTCTCAAGGCAAGCCTATTGAGTTAACACCTCTGCCGCTGCTAAAAGACGTTCCATCCTCAGAGCAGCCTGAACTGTTCCTAAAGAAACTTCAGCAGTGCTGTGTCATTTTTGACTTCATGGACACGCTATCTGATCTTAAAATGAAAGAATACAAGCGCTCCACTCTTAATGAACTGGTGGACTACATTACAATAAGCAGAGGCTGTTTGACAGAGCAGAC…
HLUC_RP1_hgx3803v1_pB27_A-14	5p 3p	104470524	Homo sapiens - PPP2R5E	https://www.ncbi.nlm.nih.gov/nuccore/NM_006246.4	https://www.ncbi.nlm.nih.gov/gene/?term=5529		A	PPP2R5E; [NM_006246.4 Homo sapiens protein phosphatase 2 regulatory subunit B'epsilon (PPP2R5E), transcript variant 1, mRNA]	-67	1147	IF	Sense		96.0 / 91.9	CCCGTCTCCCGCCCCTCCAAGCCACAGATCATCTTTGGATTCTTCCCCAGAAGCTTCAAGTAGGGATATGTCCTCAGCACCAACTACTCCTCCATCAGTGGATAAAGTAGACGGATTTTCTCGGAAGTCCGTCAGAAAAGCCAGACAGAAGAGGTCGCAAAGTTCCTCACAGTTTAGGTCTCAAGGCAAGCCTATTGAGTTAACACCTCTGCCGCTGCTAAAAGACGTTCCATCCTCAGAGCAGCCTGAACTGTTCCTAAAGAAACTTCAGCAGTGCTGTGTCATTTTTGACTTCATGGACACGCTATCTGATCTTAAAATGAAAGAATACAAGCGCTCCACTCTTAATGAACTGGTGGACTACATTACAATAAGCAGAGGCTGTTTGACAGAGCAGAC…	GAGAGTGAACTTACCCTTGAGGCATTTGGCCACTTACAGCTGATGGATTTCTACGATTGAAGGCAGATCATCAGCATGCAAAAAATAATAGATCGAAAGTGCTATACAGCTTCTGAGCTATTGACAGCGAGACCCTCGAACGACTACTGAAAAACAGTCTACCCAGAATTTATGGCAAGTTTCTTGGTCCTAGAGCATTATCCGAAAACAGATTAACATATTTTTTCTAAGGTTGTTATGAAACAGACACTTCAATGGTGTAGCTGAACTGCTGGAAATATTAGGAAGTATTATCAATGGCTTTGCTTTACCTCTTAAGGCAGAACACAAACAGTTTCTGGTGAAAGTATTGATCCCTTTACACACTGTCAGGAGCTTATCACTCTTCCATGCACAGCT…	CCCGTCTCCCGCCCCTCCAAGCCACAGATCATCTTTGGATTCTTCCCCAGAAGCTTCAAGTAGGGATATGTCCTCAGCACCAACTACTCCTCCATCAGTGGATAAAGTAGACGGATTTTCTCGGAAGTCCGTCAGAAAAGCCAGACAGAAGAGGTCGCAAAGTTCCTCACAGTTTAGGTCTCAAGGCAAGCCTATTGAGTTAACACCTCTGCCGCTGCTAAAAGACGTTCCATCCTCAGAGCAGCCTGAACTGTTCCTAAAGAAACTTCAGCAGTGCTGTGTCATTTTTGACTTCATGGACACGCTATCTGATCTTAAAATGAAAGAATACAAGCGCTCCACTCTTAATGAACTGGTGGACTACATTACAATAAGCAGAGGCTGTTTGACAGAGCAGAC…
HLUC_RP1_hgx3803v1_pB27_A-125	5p 3p	104470524	Homo sapiens - PPP2R5E	https://www.ncbi.nlm.nih.gov/nuccore/NM_006246.4	https://www.ncbi.nlm.nih.gov/gene/?term=5529		A	PPP2R5E; [NM_006246.4 Homo sapiens protein phosphatase 2 regulatory subunit B'epsilon (PPP2R5E), transcript variant 1, mRNA]	123	1101	IF	Sense		90.7 / 88.4	GCCTATTGAGTTAACACCTCTGCCGCTGCTAAAAGACGTTCCATCCTCAGAGCAGCCTGAACTGTTCCTAAAGAAACTTCAGCAGTGCTGTGTCATTTTTGACTTCATGGACACGCTATCTGATCTTAAAATGAAAGAATACAAGCGCTCCACTCTTAATGAACTGGTGGACTACATTACAATAAGCAGAGGCTGTTTGACAGAGCAGACTTACCCTGAAGTAGTTAGAATGGTATCTTGCAATATATTCAGAACTCTCCCTCCTAGTGACAGCAATGAATTTGATCCAGAAGAAGATGAACCTACCCTTGAGGCATCGTGGCCACACTTACAGCTTGTATATGAATTTTTCATACGATTTTTGGAAAGCCAAGAATTTCCAACCCAGCATTGCCAAAA…	TACTGAGGCATCGTGTTCAACTTACAGCTGTATGATTTCTACCGATCGGAAGCAGGATCCAGCTAGCAATGGCTAAAAATATATTAGATCGAAGTTGTATTACAGCTTCTGGAGGCTATTTGACAGCGGAGAGACCCTCCGGGACGGACTACTAAAACCAGTTCTAACCACAGATTATGCAGTTCTGGTCCTAGGAGCATTATCGAAACAGATACAATATTTTTCTAGTTGTTTATGAAACAGAACACTTCAATGTGTAGCTGACTGCTGAATATTAGGAGTATATCATGGCTTTGCTTTACTCTTAAGGCAGAACACAAACAGTTCTGGTGAAAGTATTGATCCCTTTACACACTGTCAGGAGCTTATCACTCTTCCATGCACAGCTGGCATATTGTA…	GCCTATTGAGTTAACACCTCTGCCGCTGCTAAAAGACGTTCCATCCTCAGAGCAGCCTGAACTGTTCCTAAAGAAACTTCAGCAGTGCTGTGTCATTTTTGACTTCATGGACACGCTATCTGATCTTAAAATGAAAGAATACAAGCGCTCCACTCTTAATGAACTGGTGGACTACATTACAATAAGCAGAGGCTGTTTGACAGAGCAGACTTACCCTGAAGTAGTTAGAATGGTATCTTGCAATATATTCAGAACTCTCCCTCCTAGTGACAGCAATGAATTTGATCCAGAAGAAGATGAACCTACCCTTGAGGCATCGTGGCCACACTTACAGCTTGTATATGAATTTTTCATACGATTTTTGGAAAGCCAAGAATTCCAACCCAGCATTGCCAAAAA…
HLUC_RP1_hgx3803v1_pB27_A-82	5p 3p	104470524	Homo sapiens - PPP2R5E	https://www.ncbi.nlm.nih.gov/nuccore/NM_006246.4	https://www.ncbi.nlm.nih.gov/gene/?term=5529		A	PPP2R5E; [NM_006246.4 Homo sapiens protein phosphatase 2 regulatory subunit B'epsilon (PPP2R5E), transcript variant 1, mRNA]	123	1101	IF	Sense		94.9 / 94.7	GCCTATTGAGTTAACACCTCTGCCGCTGCTAAAAGACGTTCCATCCTCAGAGCAGCCTGAACTGTTCCTAAAGAAACTTCAGCAGTGCTGTGTCATTTTTGACTTCATGGACACGCTATCTGATCTTAAAATGAAAGAATACAAGCGCTCCACTCTTAATGAACTGGTGGACTACATTACAATAAGCAGAGGCTGTTTGACAGAGCAGACTTACCCTGAAGTAGTTAGAATGGTATCTTGCAATATATTCAGAACTCTCCCTCCTAGTGACAGCAATGAATTTGATCCAGAAGAAGATGAACCTACCCTTGAGGCATCGTGGCCACACTTACAGCTTGTATATGAATTTTTCATACGATTTTTGGAAAGCCAAGAATTCCAACCCAGCATTGCCAAAAA…	TTATTCCAGAACTTCCTTCCTAATGACAGCAATGATGATCCGAAGAAGTGACTACTGAGGCATCGTGACACACTACAGCTGTATATGATTTTCATACGATTTGAAAGCAGATCATCAGCATGCAAAAAAATATATAGATCAGAAATTTGTATTACAGCTCTGAGCTATTTGACAGCGAGACCCTCGGGAACGGGACTACTTAAAAACAGTCTTACACAGAATTTATGGCAAGTTTCTTGGTCTTAGAGCATTTATCCGAAAACAGATTAACAATATTTTTCTAAGGTTTGTTTATGAAACAGAACACTTCAATGGTGTAGCTGAACTGCTGGAAATATTAGGAAGTATTATCAATGGCTTTGCTTTACCTCTTAAGGCAGAACACAAACAGTTTCTGGT…	GCCTATTGAGTTAACACCTCTGCCGCTGCTAAAAGACGTTCCATCCTCAGAGCAGCCTGAACTGTTCCTAAAGAAACTTCAGCAGTGCTGTGTCATTTTTGACTTCATGGACACGCTATCTGATCTTAAAATGAAAGAATACAAGCGCTCCACTCTTAATGAACTGGTGGACTACATTACAATAAGCAGAGGCTGTTTGACAGAGCAGACTTACCCTGAAGTAGTTAGAATGGTATCTTGCAATATATTCAGAACTCTCCCTCCTAGTGACAGCAATGAATTTGATCCAGAAGAAGATGAACCTACCCTTGAGGCATCGTGGCCACACTTACAGCTTGTATATGAATTTTTCATACGATTTTTGGAAAGCCAAGAATTCCAACCCAGCATTGCCAAAAA…
HLUC_RP1_hgx3803v1_pB27_A-81	5p 3p	104470524	Homo sapiens - PPP2R5E	https://www.ncbi.nlm.nih.gov/nuccore/NM_006246.4	https://www.ncbi.nlm.nih.gov/gene/?term=5529		A	PPP2R5E; [NM_006246.4 Homo sapiens protein phosphatase 2 regulatory subunit B'epsilon (PPP2R5E), transcript variant 1, mRNA]	123	1101	IF	Sense		92.0 / 96.3	GCCTATTGAGTTAACACCTCTGCCGCTGCTAAAAGACGTTCCATCCTCAGAGCAGCCTGAACTGTTCCTAAAGAAACTTCAGCAGTGCTGTGTCATTTTTGACTTCATGGACACGCTATCTGATCTTAAAATGAAAGAATACAAGCGCTCCACTCTTAATGAACTGGTGGACTACATTACAATAAGCAGAGGCTGTTTGACAGAGCAGACTTACCCTGAAGTAGTTAGAATGGTATCTTGCAATATATTCAGAACTCTCCCTCCTAGTGACAGCAATGAATTTGATCCAGAAGAAGATGAACCTACCCTTGAGGCATCGTGGCCACACTTACAGCTTGTATATGAATTTTTCATACGATTTTTGGAAAGCCAAGAATTCCAACCCAGCATTGCCAAAAA…	GCATATATTCAGGAGCTCTCCCTCCTAGTGACAGCATGAGTGATTCAGAAGAGATGAACCTACGTGAGCCATCGTGTCACACTACAGCTGTATATGATTTTCATACGATTTTGGAAGCCAGATTCCAACCCCAGCATGGCCAAAAAATATATAGATCAGAAATTTGTATTACAGCTTCTGGAGCTATTTGACAGCGAAGACCCTCGGGAACGGGACTACTTAAAACAGTCTTACACAGAATTTATGGCAAGTTTCTTGGTCTTAGAGCATTTATCCGAAAACAGATTAACAATATTTTTCTAAGGTTTGTTTATGAAACAGAACACTTCAATGGTGTAGCTGAACTGCTGGAAATATTAGGAAGTATTATCAATGGCTTTGCTTTACCTCTTAAGGCAG…	GCCTATTGAGTTAACACCTCTGCCGCTGCTAAAAGACGTTCCATCCTCAGAGCAGCCTGAACTGTTCCTAAAGAAACTTCAGCAGTGCTGTGTCATTTTTGACTTCATGGACACGCTATCTGATCTTAAAATGAAAGAATACAAGCGCTCCACTCTTAATGAACTGGTGGACTACATTACAATAAGCAGAGGCTGTTTGACAGAGCAGACTTACCCTGAAGTAGTTAGAATGGTATCTTGCAATATATTCAGAACTCTCCCTCCTAGTGACAGCAATGAATTTGATCCAGAAGAAGATGAACCTACCCTTGAGGCATCGTGGCCACACTTACAGCTTGTATATGAATTTTTCATACGATTTTTGGAAAGCCAAGAATTCCAACCCAGCATTGCCAAAAA…
HLUC_RP1_hgx3803v1_pB27_A-24	5p	104470524	Homo sapiens - PPP2R5E	https://www.ncbi.nlm.nih.gov/nuccore/NM_006246.4	https://www.ncbi.nlm.nih.gov/gene/?term=5529		A	PPP2R5E; [NM_006246.4 Homo sapiens protein phosphatase 2 regulatory subunit B'epsilon (PPP2R5E), transcript variant 1, mRNA]	144	No Data	IF	Sense		91.7	GCCGCTGCTAAAAGACGTTCCATCCTCAGAGCAGCCTGAACTGTTCCTAAAGAAACTTCAGCAGTGCTGTGTCATTTTTGACTTCATGGACACGCTATCTGATCTTAAAATGAAAGAATACAAGCGCTCCACTCTTAATGAACTGGTGGACTACATTACAATAAGCAGAGGCTGTTTGACAGAGCAGACTTACCCTGAAGTAGTTAGAATGGTATCTTGCAATATATTCAGAACTCTCCCTCCTAGTGACAGCAATGAATTTGATCCAGAAGAAGATGAACCTACCCTTGAGGCATCGTGGCCACACTTACAGCTTGTATATGAATTTTTCATACGATTTTTGGAAAGCCAAGAATTCCAACCCAGCATTGCCAAAAAATATATAGATCAGAAATTTGT…
HLUC_RP1_hgx3803v1_pB27_A-96	5p 3p	104470524	Homo sapiens - PPP2R5E	https://www.ncbi.nlm.nih.gov/nuccore/NM_006246.4	https://www.ncbi.nlm.nih.gov/gene/?term=5529		A	PPP2R5E; [NM_006246.4 Homo sapiens protein phosphatase 2 regulatory subunit B'epsilon (PPP2R5E), transcript variant 1, mRNA]	225	1414	IF	Sense		96.4 / 94.1	CTTCATGGACACGCTATCTGATCTTAAAATGAAAGAATACAAGCGCTCCACTCTTAATGAACTGGTGGACTACATTACAATAAGCAGAGGCTGTTTGACAGAGCAGACTTACCCTGAAGTAGTTAGAATGGTATCTTGCAATATATTCAGAACTCTCCCTCCTAGTGACAGCAATGAATTTGATCCAGAAGAAGATGAACCTACCCTTGAGGCATCGTGGCCACACTTACAGCTTGTATATGAATTTTTCATACGATTTTTGGAAAGCCAAGAATTCCAACCCAGCATTGCCAAAAAATATATAGATCAGAAATTTGTATTACAGCTTCTGGAGCTATTTGACAGCGAAGACCCTCGGGAACGGGACTACTTAAAAACAGTCTTACACAGAATTTATGG…	TAGAAACAGACCCTTCCAATGGTTAGCTGAACTGCTGCATTAGGAAGTATATCATGCTGGCTACCTCTAAGCAGAACCAACAGGTTCTGTTGAAAGTATGATCCTTTACACACGGTCAGAGCTTATTCACTCTTCATGCACAGCTGCATATGTATAGTACAGTTTCTGAGAAAGATCCTTCACTCACAGAACCAGCTATTAGGGGGTATGAAATTTGGCCTAAACATGTAGTCAAAAGAGGTCATGTTCCTTGGGGAACTGGAAGAAATATTGGATGTGATTGAACCTTCACAATTGTTAAAATCCAAGAACCTTTGTTTAAACAAATCGCCAAGTGTGTATCTAGCCCCCATTTTCAGGTGGCAGAAAGAGCACTCTATTATTGGAATAATGAATACA…	CTTCATGGACACGCTATCTGATCTTAAAATGAAAGAATACAAGCGCTCCACTCTTAATGAACTGGTGGACTACATTACAATAAGCAGAGGCTGTTTGACAGAGCAGACTTACCCTGAAGTAGTTAGAATGGTATCTTGCAATATATTCAGAACTCTCCCTCCTAGTGACAGCAATGAATTTGATCCAGAAGAAGATGAACCTACCCTTGAGGCATCGTGGCCACACTTACAGCTTGTATATGAATTTTTCATACGATTTTTGGAAAGCCAAGAATTCCAACCCAGCATTGCCAAAAAATATATAGATCAGAAATTTGTATTACAGCTTCTGGAGCTATTTGACAGCGAAGACCCTCGGGAACGGGACTACTTAAAAACAGTCTTACACAGAATTTATGG…
HLUC_RP1_hgx3803v1_pB27_A-2	5p 3p	104470572 / 104470575	Homo sapiens - PRMT1	https://www.ncbi.nlm.nih.gov/nuccore/NM_001536.5	https://www.ncbi.nlm.nih.gov/gene/?term=3276		N/A	PRMT1; [gi|359338974|ref|NM_001536.5| Homo sapiens protein arginine methyltransferase 1 (PRMT1), transcript variant 1, mRNA]	1255	-28	??	AntiSense		92.4 / 89.3	GCACGATGTGCCCTCCCCATCCCCCCAGCCCAGGCCCCTAAAACCCCCTTCTGCGGGAGGGAGGGAGAGGAAGGGGGAGCCCCGAAACCGCCTAGGAACGCTCAGCCCCTGGGTTCGTGCAAGGCGGGGGAGCCGGGCCTCAGCGCATCCGGTAGTCGGTGGCGCAGGGCGCTCGCACAGCTGGTCCTTGAAGTCAAGGATGATGGTGAAGTCCAGGTCCCGGTTGTTCTTGGAGTTGGGCCGAAAAAGGATGGTACCGAAGATCTCCTCGCCCGTCTTCACGGTCAGGTAGCCCTCCATGTAGAACACCGTCTGCTTCCAGTTCGTGTACGGGGACTCTTTTTTTGTTTGGAGAATGCGGTCCTCTTGTGGCAGCGTGT	TTATAGAGGCAGGCTTTGGACAGCTGTTGGTTCCAGGACATTCCATTAGGACTCCTTATGCCCATTCTTGATGCAGACAGTCGAGGCCATACACGTCTCCCACCAGTGATCTGTAGTCTTGTACTGCCGGTCCTCGATGGCCGTCACATACAGCGTGGCCCCGGTCTGGGAAGATGAGGCCATCGGGCGCCAGCCACTTGTCCCGGGCATAGAGCACGGTGTTGAGCATGGACTCGTAGAAGAGGCAGTAGCCCATCCACTCGCTGATGATGATGTCCACCTTCTCCACTGGGAGCTCCACCTCCTCCACCTTCCCCTTGATGATGGTCACCACGTGGTCTAACTTGTTGGCTTTGACGATCTTCACCGCATAATCAGAGATACTGGAACACTCGATCC…	TCACGATGTGCCCTCCCCATCCCCCCAGCCCAGGCCCCTAAAACCCCCTTCTGCGGGAGGGAGGGAGAGGAAGGGGGAGCCCCGAAACCGCCTAGGAACGCTCAGCCCCTGGGCTCGTGCAGGGCGGGAGAGCCGGGCCTCAGCGCATCCGGTAGTCGGTGGAGCAGGACAGCTCGCACAGCTGGCCCTTGAAGTCCAGGTCGATGGTGAAGTCCAGGTCCCGGTTGTTCTTGGCGTTGGGCCGCATGCCGATGGTGCCGAAGATCTCCTCGCCCGTCTTCACGGTCAGGTAGTCCTCCATGTAGAACACCGTCTGCTTCCAGTGCGTGTACGGGGACTCGGGGCTGGTGGAGAAGCCGGTCCTCTTGTGGCAGCGTGTGAACTCGATGTTGAAGTAGG…
HLUC_RP1_hgx3803v1_pB27_A-147	5p 3p	104470572 / 104470575	Homo sapiens - PRMT1	https://www.ncbi.nlm.nih.gov/nuccore/NM_001536.5	https://www.ncbi.nlm.nih.gov/gene/?term=3276		N/A	PRMT1; [gi|359338974|ref|NM_001536.5| Homo sapiens protein arginine methyltransferase 1 (PRMT1), transcript variant 1, mRNA]	1255	-28	??	AntiSense		93.3 / 86.7	GCACGATGTGCCCTCCCCATCCCCCCAGCCCAGGCCCCTAAAACCCCCTTCTGCGGGAGGGAGGGAGAGGAAGGGGGAGCCCCGAAACCGCCTAGGAACGCTCAGCCCCTGGGCTCGTGCAGGGCGGGAGAGCCGGGCCTCAGCGCATCCGGTAGTCGGTGGAGCAGGACAGCTCGCACAGCTGGCCCTTGAAGTCCAGGTCGATGGTGAAGTCCAGGTCCCGGTTGTTCTTGGCGTTGGGCCGCATGCCGATGGTGCCGAAGATCTCCTCGCCCGTCTTCACGGTCAGGTAGTCCTCCATGTAGAACACCGTCTGCTTCCAGTGCGTGTACGGGGACTCGTGTCTGGTGGAGAAGCCGGTCCTCTTGTGGCAGCGTGTGAACTCGATGTTGAAGTAGG…	CTACTTATGAGGGCAAGGCGTTATGTGACGATGACGTGAGGGTCACGACTCCATTAGGCATCGTGATGACCACACTCCTTAGATGCAGACATGTCGAGGCATCACGTCTCCCACCAGTGGATCGTTGTAGTCTTGTTACTGGCGGGTCCTTGACTGACCGTCACAATACATGCGTGGGCACTGTCTGAGGATGATGAGACCATCTGACGCCAGCCACTTGTACCTGGGCATAGAGCACGGTGTTGAGCATGGACTCGTAGAAGAGGCAGTAGCCCATCCACTCGCTGATGATGATGTCCACCTTCTCCACTGGGAGCTCCACCTCCTCCACCTTCCCCTTGATGATGGTCACCACGTGGTCTAACTTGTTGGCTTTGACGATCTTCACCGCATAATCAG…	TCACGATGTGCCCTCCCCATCCCCCCAGCCCAGGCCCCTAAAACCCCCTTCTGCGGGAGGGAGGGAGAGGAAGGGGGAGCCCCGAAACCGCCTAGGAACGCTCAGCCCCTGGGCTCGTGCAGGGCGGGAGAGCCGGGCCTCAGCGCATCCGGTAGTCGGTGGAGCAGGACAGCTCGCACAGCTGGCCCTTGAAGTCCAGGTCGATGGTGAAGTCCAGGTCCCGGTTGTTCTTGGCGTTGGGCCGCATGCCGATGGTGCCGAAGATCTCCTCGCCCGTCTTCACGGTCAGGTAGTCCTCCATGTAGAACACCGTCTGCTTCCAGTGCGTGTACGGGGACTCGGGGCTGGTGGAGAAGCCGGTCCTCTTGTGGCAGCGTGTGAACTCGATGTTGAAGTAGG…
HLUC_RP1_hgx3803v1_pB27_A-114	5p 3p	104470383	Homo sapiens - PSMD11	https://www.ncbi.nlm.nih.gov/nuccore/NM_001270482.1	https://www.ncbi.nlm.nih.gov/gene/?term=5717		F	PSMD11; [gi|394953907|ref|NM_001270482.1| Homo sapiens proteasome (prosome, macropain) 26S subunit, non-ATPase, 11 (PSMD11), transcript variant 1, mRNA]	639	1265	IF	Sense		99.0 / 97.9	GTCGGGTATTATCCATGCAGCAGAAGAGAAGGACTGGAAAACTGCGTACTCATACTTCTATGAGGCATTTGAGGGTTATGACTCCATCGACAGCCCCAAGGCCATCACATCTCTGAAGTACATGTTGCTGTGCAAAATCATGCTCAACACCCCAGAAGATGTCCAGGCTTTGGTGAGCGGGAAGCTTGCACTTCGGTATGCAGGGAGGCAGACAGAAGCATTAAAATGCGTGGCTCAGGCTAGCAAGAACAGATCACTGGCAGATTTTGAAAAGGCTCTGACAGATTACCGGGCAGAGCTCCGGGATGACCCAATCATCAGCACACACTTGGCCAAGTTGTATGATAACTTACTAGAACAGAATCTGATCCGAGTCATTGAGCCTTTTTCCAGAGTACA…	AGTATCATCATGATGAGTTATTACATCATCGTAGATGAGATACCACTAACTTACATGATCCTAGACTAGCCATGGCGCAGGCACGAGTCGGTATATCCATGCAGCAGAGAGAGACTGAAACTGCGTACTCATACTCTATGAAGCATTGAGGGTTATGACTCCATCGACAGCCCAAGGCCATCACATCTCTGAAGTACATGTTGCTGTGCAAAATCATGCTCAACACCCCAGAAGATGTCCAGGCTTGGTGAGCGGGGAAGCTTGCACTTCGGTATGCAGGGAGGCAGACAGAAGCATTAAAATGCGTGGCTCAGGCTAGCAAGAACAGATCACTGGCAGATTTTGAAAAGGCTCTGACAGATTACCGGGCAGAGCTCCGGGATGACCCAATCATCAGCA…	GTCGGGTATTATCCATGCAGCAGAAGAGAAGGACTGGAAAACTGCGTACTCATACTTCTATGAGGCATTTGAGGGTTATGACTCCATCGACAGCCCCAAGGCCATCACATCTCTGAAGTACATGTTGCTGTGCAAAATCATGCTCAACACCCCAGAAGATGTCCAGGCTTTGGTGAGCGGGAAGCTTGCACTTCGGTATGCAGGGAGGCAGACAGAAGCATTAAAATGCGTGGCTCAGGCTAGCAAGAACAGATCACTGGCAGATTTTGAAAAGGCTCTGACAGATTACCGGGCAGAGCTCCGGGATGACCCAATCATCAGCACACACTTGGCCAAGTTGTATGATAACTTACTAGAACAGAATCTGATCCGAGTCATTGAGCCTTTTTCCAGAGTACA…
HLUC_RP1_hgx3803v1_pB27_A-166	5p 3p	104470369	Homo sapiens - PTPN12	https://www.ncbi.nlm.nih.gov/nuccore/NM_002835.3	https://www.ncbi.nlm.nih.gov/gene/?term=5782		D	PTPN12; [gi|196114950|ref|NM_002835.3| Homo sapiens protein tyrosine phosphatase, non-receptor type 12 (PTPN12), transcript variant 1, mRNA]	120	710	IF	Sense		95.3 / 85.9	CAAATATAGAACAGAAAAGATATATCCCACAGCCACTGGAGAAAAAGAAGAAAATGTTAAAAAGAACAGATACAAGGACATACTGCCATTTGATCACAGCCGAGTTAAATTGACATTAAAGACTCCTTCACAAGATTCAGACTATATCAATGCAAATTTTATAAAGGGCGTCTATGGGCCAAAAGCATATGTAGCAACTCAAGGACCTTTAGCAAATACAGTAATAGATTTTTGGAGGATGATATGGGAGTATAAATGTTTGTGATCATTTGTAATGGGCCTGCCCGAGAATTTGAGATGGGGAAGGAAAAAATGTGAGCGCTATTGGGCCTTTGTATGGAGAAGACCCATAACGTTTGCACCATTTAAAATTTCTTGGTGAGGATGAACAAGCAAGAA…	CAAATATAGACAGAAAGATATATCCCACAGCCACTTGGAGAAAAAAAGAAAGAAAAATGTTAAAAAGAACCAGATAACAAGGGACATACTGCCCATTTGATCACCAGCCGAGGTTAAATTGGACCATTAAAAGAACTCTCTTTCACCAAGGATTCAGGACTATATTTCAAATGCAAATTTTATAAAAGGGGGTTTTTGGGCCCAAAAGCAAAGTAGCAAACTAAGGACCTTTTGCAAAATCCAGTAAAGGATTTTGGGGGGATATTAGGGGAGTAAAATTTGGGAACCTTGGTAAGGCCTTCCGGAAATTTTAGGAGGGAAAGAAAAAAAGTTAAGCGTATTGGCCTTTGTTAGGAGGAGGACCCCATAACGTTTGCCCCCATTAAAATTTTTTGTGAG…	CAAATATAGAACAGAAAAGATATATCCCACAGCCACTGGAGAAAAAGAAGAAAATGTTAAAAAGAACAGATACAAGGACATACTGCCATTTGATCACAGCCGAGTTAAATTGACATTAAAGACTCCTTCACAAGATTCAGACTATATCAATGCAAATTTTATAAAGGGCGTCTATGGGCCAAAAGCATATGTAGCAACTCAAGGACCTTTAGCAAATACAGTAATAGATTTTTGGAGGATGATATGGGAGTATAATGTTGTGATCATTGTAATGGCCTGCCGAGAATTTGAGATGGGAAGGAAAAAATGTGAGCGCTATTGGCCTTTGTATGGAGAAGACCCCATAACGTTTGCACCATTTAAAATTTCTTGTGAGGATGAACAAGCAAGAACAGACTA…
HLUC_RP1_hgx3803v1_pB27_A-184	5p 3p	104470361	Homo sapiens - RANBP1	https://www.ncbi.nlm.nih.gov/nuccore/NM_001278639.1	https://www.ncbi.nlm.nih.gov/gene/?term=5902		N/A	RANBP1; [gi|520975476|ref|NM_001278639.1| Homo sapiens RAN binding protein 1 (RANBP1), transcript variant 1, mRNA]	370	798	OOF1	Sense		100.0 / 98.4	GAACTTTTTAAAATGCGGGCAAAACTGTTCCGATTTGCCTCTGAGAACGATCTCCCAGAATGGAAGGAGCGAGGCACTGGTGACGTCAAGCTCCTGAAGCACAAGGAGAAAGGGGCCATCCGCCTCCTCATGCGGAGGGACAAGACCCTGAAGATCTGTGCCAACCACTACATCACGCCGATGATGGAGCTGAAGCCCAACGCAGGTAGCGACCGTGCCTGGGTCTGGAACACCCACGCTGACTTCGCCGACGAGTGCCCCAAGCCAGAGCTGCTGGCCATCCGCTTCCTGAATGCTGAGAATGCACAGAAATTCAAAACAAAGTTTGAAGAATGCAGGAAAGAGATCGAAGAGAGAGAAAAGAAAGCAGGATCAGGCAAAAATGATCATGCCGAAAAA…	GAACTTTTTAAAATGCGGGCAAAACTGTTCCCGATTTGCCCTCTGAGAACGATCTCCCCAGAAATGAAAGAAGCGAGGCACTGGTGACGTCAAAGCTCCTGAAGCACAAGGAGAAAGGGGCCATCCGCCTCCTCATGCGGAGGGACAAGACCCTGAAGATCTGTGCCAACCACTACATCACGCCGATGATGGAGCTGAAGCCCAACGCAGGTAGCGACCGTGCCTGGGTCTGGAACACCCACGCTGACTTCGCCGACGAGTGCCCCAAGCCAGAGCTGCTGGCCATCCGCTTCCTGAATGCTGAGAATGCACAGAAATTCAAAACAAAGTTTGAAGAATGCAGGAAAGAGATCGAAGAGAGAGAAAAGAAAGCAGGATCAGGCAAAAATGATCATGCCG…	GAACTTTTTAAAATGCGGGCAAAACTGTTCCGATTTGCCTCTGAGAACGATCTCCCAGAATGGAAGGAGCGAGGCACTGGTGACGTCAAGCTCCTGAAGCACAAGGAGAAAGGGGCCATCCGCCTCCTCATGCGGAGGGACAAGACCCTGAAGATCTGTGCCAACCACTACATCACGCCGATGATGGAGCTGAAGCCCAACGCAGGTAGCGACCGTGCCTGGGTCTGGAACACCCACGCTGACTTCGCCGACGAGTGCCCCAAGCCAGAGCTGCTGGCCATCCGCTTCCTGAATGCTGAGAATGCACAGAAATTCAAAACAAAGTTTGAAGAATGCAGGAAAGAGATCGAAGAGAGAGAAAAGAAAGCAGGATCAGGCAAAAATGATCATGCCGAAAAA…
HLUC_RP1_hgx3803v1_pB27_A-64	3p	104470460	Homo sapiens - RPL5	https://www.ncbi.nlm.nih.gov/nuccore/NM_000969.4	https://www.ncbi.nlm.nih.gov/gene/?term=6125		N/A	RPL5; [NM_000969.4 Homo sapiens ribosomal protein L5 (RPL5), transcript variant 1, mRNA]	No Data	-60	??	AntiSense		89.0		TATCTCCCCATCAGAACCCAAATATATAGAGGATCCTAGACTAGACCTAGTCCCAGTGTACGACGCAACGCAAGCAGAGGAGGTTTACGCGTTCTTTGTGGATGTGAAAAACTCCCCCACACAGATGTTAATACACTACAATGGATGATGTATATAACTATCTATTCGATGATGAAAGATACCCCCACCCAAACCCCAAAAAAAAAGAGGATCCCTAGAACCTAGCCCATGGCCCGGCAGGGGGCCACCGATCCCAAAATAAGCCAGGGTGGAAGGGCCACCTGGGCTGAACCCATTCAAATGCCTTTTCCACACATGTGATATTCATTCACACAAGTGTACACTCTCCACACTTGGCCCTTTCATATAGATTCTTGTGTCCATATGCCAAACCCTTAT…
HLUC_RP1_hgx3803v1_pB27_A-126	5p 3p	104470411 / 104470394	Homo sapiens - SETMAR	https://www.ncbi.nlm.nih.gov/nuccore/NM_001276325.1	https://www.ncbi.nlm.nih.gov/gene/?term=6419		D	SETMAR; [gi|444299630|ref|NM_001276325.1| Homo sapiens SET domain and mariner transposase fusion gene (SETMAR), transcript variant 4, mRNA]	-4	887	IF	Sense		93.0 / 83.4	GTGAATGTTCGCGGAAGCGGCAAAGACGACACGGCCTTGTGGGATGGCGGAGTTTAAGGAGAAGCCTGAGGCCCCGACTGAGCAGCTGGATGTCGCGTGCGGCCAGGAAAACTTGCCGGTGGGCGCGTGGCCCCCGGGGGCCGCGCCGGCGCCCTTCCAGTACACTCCTGATCATGTAGTTGGACCTGGAGCAGACATTGATCCCACTCAAATAACCTTTCCCGGATGCATTTGTGTCAAAACTCCCTGCCTCCCTGGCACTTGCTCCTGTCTCCGCCATGGAGAGAACTATGATGATAACTCATGCCTTAGAGATATAGGATCTGGAGGAAAGTATGCAGAGCCTGTTTTTGAATGCAATGTCCTGTGCCGATTCAGTTACCACTGCAAAAACCGAGT…	TCTGATCATGAGTGACTGAGCAGACTGATCCATCATACTTCGATGCATTGGTCAACTCTGCTCTGGCACTGCTCGGTCTCCGCCATGAGAGACTATGATGATAACTCATGCCTTTAGGAGATATAGGATCTGAAGGAAAAGTATCCGAGACCCTGGTTTTGAATGGCAATTTCCTGTGCCCGATGGCCAGTGACCCATGCAGAAACACAGATGTGGTCCGAAAAGGTTTTCCGTTTCCCATTTCCAAAGTTTCCAAAGCGCATATAAAAAGGCTGGGGGGATTTGTAACCTTTGGATTTTATCCCGAAAAGGAAAGGTTTGGTCCTTGTGAAATATGCTGGGGGAGGTTTTAGGATTTTTCGGAGGTTAGGGGAAGAAATCCACTACCAAACCAAAATT…	GTAAATGTTCGCGGAAGCGGCAAAGACGACACGGCCTTGTGGGATGGCGGAGTTTAAGGAGAAGCCTGAGGCCCCGACTGAGCAGCTGGATGTCGCGTGCGGCCAGGAAAACTTGCCGGTGGGCGCGTGGCCCCCGGGGGCCGCGCCGGCGCCCTTCCAGTACACTCCTGATCATGTAGTTGGACCTGGAGCAGACATTGATCCCACTCAAATAACCTTTCCCGGATGCATTTGTGTCAAAACTCCCTGCCTCCCTGGCACTTGCTCCTGTCTCCGCCATGGAGAGAACTATGATGATAACTCATGCCTTAGAGATATAGGATCTGGAGGAAAGTATGCAGAGCCTGTTTTTGAATGCAATGTCCTGTGCCGATGCAGTGACCACTGCAGAAACAGAGT…
HLUC_RP1_hgx3803v1_pB27_A-65	5p 3p	104470533	Homo sapiens - TACO1	https://www.ncbi.nlm.nih.gov/nuccore/NM_016360.3	https://www.ncbi.nlm.nih.gov/gene/?term=51204		N/A	TACO1; [gi|289802993|ref|NM_016360.3| Homo sapiens translational activator of mitochondrially encoded cytochrome c oxidase I (TACO1), mRNA]	993	1203	IF	Sense	3p	100.0 / 100.0	GGCTCAGCAGGCCAGGAGGCCCAAGGACAGGACTTGCGACCTTGAAGCCAAAGGAATCTCACTTGTGGGGCCTCCTTGTCAGCTCTGCTGCTGTCTCAGAGCCATCTGGATGAGTGTCCCGACACCCTCTCGGATGCAGGGCAGGACCACCCAGCTGGTCAGACTCTGATGTTGGGTAGCTGGCCTCTGTGGGGATTGTAAGTGCCCTGAG	GGCTCAGCAGGCCAGGAGGCCCAAGGACAGGACTTGCGACCTTGAAGCCAAAGGAATCTCACTTGTGGGGCCTCCTTGTCAGCTCTGCTGCTGTCTCAGAGCCATCTGGATGAGTGTCCCGACACCCTCTCGGATGCAGGGCAGGACCACCCAGCTGGTCAGACTCTGATGTTGGGTAGCTGGCCTCTGTGGGGATTGTAAGTGCCCTGAG	GGCTCAGCAGGCCAGGAGGCCCAAGGACAGGACTTGCGACCTTGAAGCCAAAGGAATCTCACTTGTGGGGCCTCCTTGTCAGCTCTGCTGCTGTCTCAGAGCCATCTGGATGAGTGTCCCGACACCCTCTCGGATGCAGGGCAGGACCACCCAGCTGGTCAGACTCTGATGTTGGGTAGCTGGCCTCTGTGGGGATTGTAAGTGCCCTGAG
HLUC_RP1_hgx3803v1_pB27_A-84	3p	104470501	Homo sapiens - TBC1D5	https://www.ncbi.nlm.nih.gov/nuccore/NM_014744.2	https://www.ncbi.nlm.nih.gov/gene/?term=9779		A	TBC1D5; [gi|197304773|ref|NM_014744.2| Homo sapiens TBC1 domain family, member 5 (TBC1D5), transcript variant 2, mRNA]	No Data	2601	??	Sense		89.2		TCGGTTCCCGGCAAGGTTAAACCAGTCCAGACTCTAAGTCCTGCTTACAAGCAGTTAAGCGAGGACGGAACAATTCCCATTGGGACATCCATATGTTCAGCGCAAGCTCAATTGAAGTCTACGCCAGAGCGTCCAAGTTCAGGGGCATAAACAGGCCTCTTCAGAAACGCCAGGTGCATGATAGAAGGGAATCCGATGACTCATCCTGATTTCCAAGATGATGATGGGAGCAGTGCCAGGGGCTCTCTCCGGCCAGGCCCAGCCTCTTCGCACCCTCAGAAGCACCTCTGGGAAAAGCCAGGCCCCCAGTCTGCTCCCCACTGGTGTTCTCAGATCCACTGATGGGCCCAGCCTCAGCTTCCTCCAGCAACCCCAGCTCCAGTCCTGATGACGACAGCA…
HLUC_RP1_hgx3803v1_pB27_A-20	3p	104470501	Homo sapiens - TBC1D5	https://www.ncbi.nlm.nih.gov/nuccore/NM_014744.2	https://www.ncbi.nlm.nih.gov/gene/?term=9779		A	TBC1D5; [gi|197304773|ref|NM_014744.2| Homo sapiens TBC1 domain family, member 5 (TBC1D5), transcript variant 2, mRNA]	No Data	2601	??	Sense		87.9		AGATCTTGTCGGAACAGAGAGATCCAAATTGGTTTCCTGGACAGGATTAACAGATCCAGCCAGTTCGAACGGTTACCGTGCGTATTACCATGAGCCAGTGTAGAAGTCTGAAAGAGATGAACAGATACGCCATTGGGGACAACCCATTCTGCTGCGATCGGCCAAGGCCAGTGGCTGTGACCATGACAAGATGCGTTGAAATGTGGAGGGCGACATTAGAAGCGGCCTTCTTCAGGAACCGCCAGGGGGCCTCTGATAGAGGGGAAGTCGGAGGACTTCGTCTTGATATTCCAAAACATGATGATGGGAAACATTCCCAGGGGCTCTTTCTCCGGGCCAGACCCAGCCTCTTCGCACCCTCAGAAGCACCTCTGGGAAAAGCCAGGCCCCAGTCTGCTC…
HLUC_RP1_hgx3803v1_pB27_A-113	5p 3p	104470447 / 104470501	Homo sapiens - TBC1D5	https://www.ncbi.nlm.nih.gov/nuccore/NM_014744.2	https://www.ncbi.nlm.nih.gov/gene/?term=9779		A	TBC1D5; [gi|197304773|ref|NM_014744.2| Homo sapiens TBC1 domain family, member 5 (TBC1D5), transcript variant 2, mRNA]	1394	2602	OOF2	Sense		93.2 / 93.5	GAAGAAAGTTGATTTCCCCAGCAATGGCTCCAGGCAGTGCAGGTGGCCCTGTACCTGGAGGCAACAGCAGTAGCTCCTCCTCTGTTGTAATTCCTACCAGGACCTCAGCAGAGGCCCCAAGCCATCACTTGCAACAGCAACAGCAGCAGCAGAGGCTGATGAAATCAGAAAGCATGCCTGTGCAATTGAACAAAGGGCTAAGTTCTAAAAACATCAGTTCATCTCCAAGCGTTGAGAGTTTGCCTGGAGGAAGAGAATTCACTGGCTCTCCACCTTCATCTGCTACTAAAAAAGATTCCTTTTTTAGCAACATCTCACGTTCTCGCTCACACAGCAAAACTATGGGCAGAAAAGAATCTGAAGAAGAATTAGAAGCCCAAATTTCCTTCCTTCAAGGGC…	GACTTGAAAGAAGTTCTAGTCGGTCCTGCAGACTCACAGTCAGCATTCAAGTGCTTGCGATTTGACTAGCAAGCTAGGGCCGACGAGACCGTACAGATCACATGCGACAACCATACTGCTCAGCGCAGTCAGGGCGAGCAGCCAGAGCGTCAAATGTCAGGGGCCATTAAACAGCCTCTCAGAAACGTCAGGTGCACTGATAGAGGGAATTCCGATGACTTCATCTGATTTCCAAAGATGATGATGGGAGCAGTGCCAGGGGCTCCTTCTCCGGCCAGGCCCAGCCTCTTCGCACCCTCAGAAGCACCTCTGGGAAAAGCCAGGCCCCAGTCTGCTCCCCACTGGTGTTCTCAGATCCACTGATGGGCCCAGCCTCAGCTTCCTCCAGCAACCCCAGCT…	GAAGAAAGTTGATTTCCCCAGCAATGGCTCCAGGCAGTGCAGGTGGCCCTGTACCTGGAGGCAACAGCAGTAGCTCCTCCTCTGTTGTAATTCCTACCAGGACCTCAGCAGAGGCCCCAAGCCATCACTTGCAACAGCAACAGCAGCAGCAGAGGCTGATGAAATCAGAAAGCATGCCTGTGCAATTGAACAAAGGGCTAAGTTCTAAAAACATCAGTTCATCTCCAAGCGTTGAGAGTTTGCCTGGAGGAAGAGAATTCACTGGCTCTCCACCTTCATCTGCTACTAAAAAAGATTCCTTTTTTAGCAACATCTCACGTTCTCGCTCACACAGCAAAACTATGGGCAGAAAAGAATCTGAAGAAGAATTAGAAGCCCAAATTTCCTTCCTTCAAGGGC…
HLUC_RP1_hgx3803v1_pB27_A-163	5p 3p	104470447 / 104470501	Homo sapiens - TBC1D5	https://www.ncbi.nlm.nih.gov/nuccore/NM_014744.2	https://www.ncbi.nlm.nih.gov/gene/?term=9779		A	TBC1D5; [gi|197304773|ref|NM_014744.2| Homo sapiens TBC1 domain family, member 5 (TBC1D5), transcript variant 2, mRNA]	1394	2602	OOF2	Sense		91.7 / 85.3	GAAGAAAGTTGATTTCCCCAGCAATGGCTCCAGGCAGTGCAGGTGGCCCTGTACCTGGAGGCAACAGCAGTAGCTCCTCCTCTGTTGTAATTCCTACCAGGACCTCAGCAGAGGCCCCAAGCCATCACTTGCAACAGCAACAGCAGCAGCAGAGGCTGATGAAATCAGAAAGCATGCCTGTGCAATTGAACAAAGGGCTAAGTTCTAAAAACATCAGTTCATCTCCAAGCGTTGAGAGTTTGCCTGGAGGAAGAGAATTCACTGGCTCTCCACCTTCATCTGCTACTAAAAAAGATTCCTTTTTTAGCAACATCTCACGTTCTCGCTCACACAGCAAAACTATGGGCAGAAAAGAATCTGAAGAAGAATTAGAAGCCCAAATTTCCTTCCTTCAAGGAC…	AGGAAAGAGTCAACTCGTACTGCAGATAAACGATCACGACATCAAGTGTGCGTTAACAGAGCCAGCTAGAGCGGAGAGACGACCAGATCACATGCGGACACCACTTATTGCTCCAGCGCAGGGCCCAGGCCGAGGCCCAAGGCCCAGAAGCGTTCAAATTGTCAAGGGCCCATTAAACACAGCCTTTTTAGAGAAACCGCCAGGGGGTCACATGGATATAGAGGGAAATTCCCGAAGGATTCTCATTCTTGAATTTCCAAAGAGATGGATGATGTGGAGAGCAGGTGCCAGGGGGTTCCTTTCTCCGGGCCAGGGCCCAGGCCTTCTTCGCCACCCCTCCAGAAAGCCACCTTCTGGGAAAAGCCCAGCCCCCAGTCTGCTCCCCCAACTGGTGGTTCT…	GAAGAAAGTTGATTTCCCCAGCAATGGCTCCAGGCAGTGCAGGTGGCCCTGTACCTGGAGGCAACAGCAGTAGCTCCTCCTCTGTTGTAATTCCTACCAGGACCTCAGCAGAGGCCCCAAGCCATCACTTGCAACAGCAACAGCAGCAGCAGAGGCTGATGAAATCAGAAAGCATGCCTGTGCAATTGAACAAAGGGCTAAGTTCTAAAAACATCAGTTCATCTCCAAGCGTTGAGAGTTTGCCTGGAGGAAGAGAATTCACTGGCTCTCCACCTTCATCTGCTACTAAAAAAGATTCCTTTTTTAGCAACATCTCACGTTCTCGCTCACACAGCAAAACTATGGGCAGAAAAGAATCTGAAGAAGAATTAGAAGCCCAAATTTCCTTCCTTCAAGGGC…
HLUC_RP1_hgx3803v1_pB27_A-110	5p 3p	104470447 / 104470501	Homo sapiens - TBC1D5	https://www.ncbi.nlm.nih.gov/nuccore/NM_014744.2	https://www.ncbi.nlm.nih.gov/gene/?term=9779		A	TBC1D5; [gi|197304773|ref|NM_014744.2| Homo sapiens TBC1 domain family, member 5 (TBC1D5), transcript variant 2, mRNA]	1394	2602	OOF2	Sense		90.6 / 91.7	GAAGAAAGTTGATTTCCCCCCTAATGGCTCCAGGCAGTGCAGGTGGCCCTGTACCTGGAGGCAACAGCAGTAGCTCCTCCTCTGTTGTAATTCCTACCAGGACCTCAGCAGAGGCCCCAAGCCATCACTTGCAACAGCAACAGCAGCAGCAGAGGCTGATGAAATCAGAAAGCATGCCTGTGCAATTGAACAAAGGGCTAAGTTCTAAAAACATCAGTTCATCTCCAAGCGTTGAGAGTTTGCCTGGAGGAAGAGAATTCACTGGCTCTCCACCTTCATCTGCTACTAAAAAAGATTCCTTTTTTAGCAACATCTCACGTTCTCGCTCACACAGCAAAACTATGGGCAGAAAAGAATCTGAAGAAGAATTAGAAGCCCAAATTTCCTTCCTTCAAGGGC…	AAATGAGTCCAAGTTCTGGTCCTGGCAGATTGACAGGTCCATGCATTCAAAGTACTTGCGATTGACCAACCAGCTAGAGTCGACGGGAACGACGATCACCATGCGGACACCATACTGCTCAGCCGCCAGACAAGGCGAGCCATGCCAGAGCGTCAAATGTCAGGGCCATTAAACAGCTCTCAGAACGCCAGGGTGCACTGATAGAGGGAAGTTCCGATGACTTCATCTGATTTCCAAAGATGATGATGGGAGCAGTGCCAGGGGCTCCTTCTCGGCCAGGCCCAGCCTCTTCGCACCCTCAGAAGCACCTCTGGGAAAAGCCAGGCCCCAGTCTGCTCCCCACTGGTGTTCTCAGATCCACTGATGGGCCCAGCCTCAGCTTCCTCCAGCAACCCCAGC…	GAAGAAAGTTGATTTCCCCAGCAATGGCTCCAGGCAGTGCAGGTGGCCCTGTACCTGGAGGCAACAGCAGTAGCTCCTCCTCTGTTGTAATTCCTACCAGGACCTCAGCAGAGGCCCCAAGCCATCACTTGCAACAGCAACAGCAGCAGCAGAGGCTGATGAAATCAGAAAGCATGCCTGTGCAATTGAACAAAGGGCTAAGTTCTAAAAACATCAGTTCATCTCCAAGCGTTGAGAGTTTGCCTGGAGGAAGAGAATTCACTGGCTCTCCACCTTCATCTGCTACTAAAAAAGATTCCTTTTTTAGCAACATCTCACGTTCTCGCTCACACAGCAAAACTATGGGCAGAAAAGAATCTGAAGAAGAATTAGAAGCCCAAATTTCCTTCCTTCAAGGGC…
HLUC_RP1_hgx3803v1_pB27_A-111	5p 3p	104470447 / 104470501	Homo sapiens - TBC1D5	https://www.ncbi.nlm.nih.gov/nuccore/NM_014744.2	https://www.ncbi.nlm.nih.gov/gene/?term=9779		A	TBC1D5; [gi|197304773|ref|NM_014744.2| Homo sapiens TBC1 domain family, member 5 (TBC1D5), transcript variant 2, mRNA]	1394	2602	OOF2	Sense		93.3 / 93.3	GAAGAAAGTTGATTTCCCCAGCAATGGCTCCAGGCAGTGCAGGTGGCCCTGTACCTGGAGGCAACAGCAGTAGCTCCTCCTCTGTTGTAATTCCTACCAGGACCTCAGCAGAGGCCCCAAGCCATCACTTGCAACAGCAACAGCAGCAGCAGAGGCTGATGAAATCAGAAAGCATGCCTGTGCAATTGAACAAAGGGCTAAGTTCTAAAAACATCAGTTCATCTCCAAGCGTTGAGAGTTTGCCTGGAGGAAGAGAATTCACTGGCTCTCCACCTTCATCTGCTACTAAAAAAGATTCCTTTTTTAGCAACATCTCACGTTCTCGCTCACACAGCAAAACTATGGGCAGAAAAGAATCTGAAGAAGAATTAGAAGCCCAAATTTCCTTCCTTCAAGGGC…	GACAGTCGAAAGAGATCAGTCAGGTTAGCTGGCAGATTAACAGATCCATGCATCTAAAGTACTGCGATTGACAGAGCAGCTAGAGTCGACGAGACGACAGATCACATGCGACACCACTACTGCTCAGCGCAGGGCCAGGGCCGAGCCAGGCCCAGAGCGTCAATGTCAGGGGCCATTAAACAGGCCTCTCAGAAACGCCAGGTGCACTGATAGAGGGAAATCCCGATGACTTCATCCTGATTTCCAAAGATGATGATGGGAGCAGTGCCAGGGGCTCCTTCTCCGGCCAGGCCCAGCCTCTTCGCACCCTCAGAAGCACCTCTGGGAAAAGCCAGGCCCCAGTCTGCTCCCCACTGGTGTTCTCAGATCCACTGATGGGCCCAGCCTCAGCTTCCTCCA…	GAAGAAAGTTGATTTCCCCAGCAATGGCTCCAGGCAGTGCAGGTGGCCCTGTACCTGGAGGCAACAGCAGTAGCTCCTCCTCTGTTGTAATTCCTACCAGGACCTCAGCAGAGGCCCCAAGCCATCACTTGCAACAGCAACAGCAGCAGCAGAGGCTGATGAAATCAGAAAGCATGCCTGTGCAATTGAACAAAGGGCTAAGTTCTAAAAACATCAGTTCATCTCCAAGCGTTGAGAGTTTGCCTGGAGGAAGAGAATTCACTGGCTCTCCACCTTCATCTGCTACTAAAAAAGATTCCTTTTTTAGCAACATCTCACGTTCTCGCTCACACAGCAAAACTATGGGCAGAAAAGAATCTGAAGAAGAATTAGAAGCCCAAATTTCCTTCCTTCAAGGGC…
HLUC_RP1_hgx3803v1_pB27_A-61	5p 3p	104470447 / 104470501	Homo sapiens - TBC1D5	https://www.ncbi.nlm.nih.gov/nuccore/NM_014744.2	https://www.ncbi.nlm.nih.gov/gene/?term=9779		A	TBC1D5; [gi|197304773|ref|NM_014744.2| Homo sapiens TBC1 domain family, member 5 (TBC1D5), transcript variant 2, mRNA]	1394	2602	OOF2	Sense		94.6 / 93.8	GAAGAAAGTTGATTTCCCCAGCAATGGCTCCAGGCAGTGCAGGTGGCCCTGTACCTGGAGGCAACAGCAGTAGCTCCTCCTCTGTTGTAATTCCTACCAGGACCTCAGCAGAGGCCCCAAGCCATCACTTGCAACAGCAACAGCAGCAGCAGAGGCTGATGAAATCAGAAAGCATGCCTGTGCAATTGAACAAAGGGCTAAGTTCTAAAAACATCAGTTCATCTCCAAGCGTTGAGAGTTTGCCTGGAGGAAGAGAATTCACTGGCTCTCCACCTTCATCTGCTACTAAAAAAGATTCCTTTTTTAGCAACATCTCACGTTCTCGCTCACACAGCAAAACTATGGGCAGAAAAGAATCTGAAGAAGAATTAGAAGCCCAAATTTCCTTCCTTCAAGGGC…	TGCATAATCAAGGAACTTGAAAGAGATCAATCTGGTCCTGCAGATAACAGATCCAGCATCTAAGTTCTGCGATTGACCAGACAGCTAGAGGTCGGACGAGACGTACAGATCACCATGCGGACAACCACTACTGCTCCAGCGCCAGGCCAGGCCGAGCCAGGCCAGAGCGTTCAATGTCAGGGGCCATTAAACAGGCCTCTCAGAAACGCCAGGGTGCACTGATAGAGGGAATTCCGATGACTTCATCCTGATTTCCAAAGATGATGATGGGAGCAGTGCCAGGGGCTCCTTCTCCGGCCAGGCCCAGCCTCTTCGCACCCTCAGAAGCACCTCTGGGAAAAGCCAGGCCCCAGTCTGCTCCCCACTGGTGTTCTCAGATCCACTGATGGGCCCAGCCTC…	GAAGAAAGTTGATTTCCCCAGCAATGGCTCCAGGCAGTGCAGGTGGCCCTGTACCTGGAGGCAACAGCAGTAGCTCCTCCTCTGTTGTAATTCCTACCAGGACCTCAGCAGAGGCCCCAAGCCATCACTTGCAACAGCAACAGCAGCAGCAGAGGCTGATGAAATCAGAAAGCATGCCTGTGCAATTGAACAAAGGGCTAAGTTCTAAAAACATCAGTTCATCTCCAAGCGTTGAGAGTTTGCCTGGAGGAAGAGAATTCACTGGCTCTCCACCTTCATCTGCTACTAAAAAAGATTCCTTTTTTAGCAACATCTCACGTTCTCGCTCACACAGCAAAACTATGGGCAGAAAAGAATCTGAAGAAGAATTAGAAGCCCAAATTTCCTTCCTTCAAGGGC…
HLUC_RP1_hgx3803v1_pB27_A-177	5p 3p	104470501	Homo sapiens - TBC1D5	https://www.ncbi.nlm.nih.gov/nuccore/NM_014744.2	https://www.ncbi.nlm.nih.gov/gene/?term=9779		A	TBC1D5; [gi|197304773|ref|NM_014744.2| Homo sapiens TBC1 domain family, member 5 (TBC1D5), transcript variant 2, mRNA]	1694	2689	OOF2	Sense		95.1 / 94.8	TTTTTAGCAACATCTCACGTTCTCGCTCACACAGCAAAACTATGGGCAGAAAAGAATCTGAAGAAGAATTAGAAGCCCAAATTTCCTTCCTTCAAGGGCAGTTGAATGACCTGGATGCCATGTGCAAATACTGTGCAAAGGTGATGGACACTCATCTTGTAAATATTCAAGATGTGATATTACAAGAAAATTTGGAAAAAGAAGATCAAATTCTGGTTTCCCTGGCAGGATTAAAACAGATCAAAGACATTCTAAAAGGTTCCCTGCGTTTTAACCAGAGCCAGCTAGAGGCCGAAGAGAACGAACAGATCACCATTGCGGACAACCACTACTGCTCCAGCGGCCAGGGCCAGGGCCGAGGCCAAGGCCAGAGCGTTCAAATGTCAGGGGCCATTAAAC…	CGTTAAAGTCGAAAGAACGAACGATTCACCATTGCGGACAGCCATACTGTCCAGCGGCAGTCAGATCGAGGTAGCAGAGCGTCAAAGTTCAGGGTCATAACAGCCTCTTCAGAAAACGCCAGGGTGCACTGATAGAAGGGAGTCCGATGACTCATCCTGATTTCCAAAGATGATGATGGGAGCAGTGCCAGGGGCTCCTTCTCCGGCCAGGCCAAGCCTCTTCGCACCCTCAGAAGCACCTCTGGGAAAAGCCAGGCCCCAGTCTGCTCCCCACTGGTGTTCTCAGATCCACTGATGGGCCCAGCCTCAGCTTCCTCCAGCAACCCCAGCTCCAGTCCTGATGACGACAGCAGCAAGGACTCTGGCTTCACCATTGTGAGTCCCCTGGACATCTGACCA…	TTTTTAGCAACATCTCACGTTCTCGCTCACACAGCAAAACTATGGGCAGAAAAGAATCTGAAGAAGAATTAGAAGCCCAAATTTCCTTCCTTCAAGGGCAGTTGAATGACCTGGATGCCATGTGCAAATACTGTGCAAAGGTGATGGACACTCATCTTGTAAATATTCAAGATGTGATATTACAAGAAAATTTGGAAAAAGAAGATCAAATTCTGGTTTCCCTGGCAGGATTAAAACAGATCAAAGACATTCTAAAAGGTTCCCTGCGTTTTAACCAGAGCCAGCTAGAGGCCGAAGAGAACGAACAGATCACCATTGCGGACAACCACTACTGCTCCAGCGGCCAGGGCCAGGGCCGAGGCCAAGGCCAGAGCGTTCAAATGTCAGGGGCCATTAAAC…
HLUC_RP1_hgx3803v1_pB27_A-69	5p 3p	104470501	Homo sapiens - TBC1D5	https://www.ncbi.nlm.nih.gov/nuccore/NM_014744.2	https://www.ncbi.nlm.nih.gov/gene/?term=9779		A	TBC1D5; [gi|197304773|ref|NM_014744.2| Homo sapiens TBC1 domain family, member 5 (TBC1D5), transcript variant 2, mRNA]	1694	2689	OOF2	Sense		92.7 / 91.0	TTTTTAGCAACATCTCACGTTCTCGCTCACACAGCAAAACTATGGGCAGAAAAGAATCTGAAGAAGAATTAGAAGCCCAAATTTCCTTCCTTCAAGGGCAGTTGAATGACCTGGATGCCATGTGCAAATACTGTGCAAAGGTGATGGACACTCATCTTGTAAATATTCAAGATGTGATATTACAAGAAAATTTGGAAAAAGAAGATCAAATTCTGGTTTCCCTGGCAGGATTAAAACAGATCAAAGACATTCTAAAAGGTTCCCTGCGTTTTAACCAGAGCCAGCTAGAGGCCGAAGAGAACGAACAGATCACCATTGCGGACAACCACTACTGCTCCAGCGGCCAGGGCCAGGGCCGAGGCCAAGGCCAGAGCGTTCAAATGTCAGGGGCCATTAAAC…	GCGCTAGGTCTGACGACAGTCCATCGTACTATGTCAGGCAGCAGTCCAGTCCAGCAAGCCGTTCAAGTTCAGCATTACCAGGCTTTCAGAACGCCAGGTGCATGATAGAGAGGATTTCGATGACCTTCATCTGGATTCAAGATAGATGATGAAGCAGTGCCAGGGGCTTCTTCTCCGCCAGCCAAGCCTTCTTCGCACCTCAGAAGCACTTCTGGAAAAGCCAGGCCCCAGTTCTGCTCCCCACTGGTGTCTCAGATCCACTGATGGGCCCAGCCTTCAGCTTCCTCCAGCAACCCCAGCTCCAGTCCTGATGACGACCAGCAGCAAGGACTCTGGCTTCACCATTGTGAGTCCCCTGGACATCTGACCACAGTGCCCCAGTCCTGCCCCACAGGGATC…	TTTTTAGCAACATCTCACGTTCTCGCTCACACAGCAAAACTATGGGCAGAAAAGAATCTGAAGAAGAATTAGAAGCCCAAATTTCCTTCCTTCAAGGGCAGTTGAATGACCTGGATGCCATGTGCAAATACTGTGCAAAGGTGATGGACACTCATCTTGTAAATATTCAAGATGTGATATTACAAGAAAATTTGGAAAAAGAAGATCAAATTCTGGTTTCCCTGGCAGGATTAAAACAGATCAAAGACATTCTAAAAGGTTCCCTGCGTTTTAACCAGAGCCAGCTAGAGGCCGAAGAGAACGAACAGATCACCATTGCGGACAACCACTACTGCTCCAGCGGCCAGGGCCAGGGCCGAGGCCAAGGCCAGAGCGTTCAAATGTCAGGGGCCATTAAAC…
HLUC_RP1_hgx3803v1_pB27_A-58	5p 3p	104470501	Homo sapiens - TBC1D5	https://www.ncbi.nlm.nih.gov/nuccore/NM_014744.2	https://www.ncbi.nlm.nih.gov/gene/?term=9779		A	TBC1D5; [gi|197304773|ref|NM_014744.2| Homo sapiens TBC1 domain family, member 5 (TBC1D5), transcript variant 2, mRNA]	1694	2689	OOF2	Sense		94.5 / 92.8	TTTTTAGCAACATCTCACGTTCTCGCTCACACAGCAAAACTATGGGCAGAAAAGAATCTGAAGAAGAATTAGAAGCCCAAATTTCCTTCCTTCAAGGGCAGTTGAATGACCTGGATGCCATGTGCAAATACTGTGCAAAGGTGATGGACACTCATCTTGTAAATATTCAAGATGTGATATTACAAGAAAATTTGGAAAAAGAAGATCAAATTCTGGTTTCCCTGGCAGGATTAAAACAGATCAAAGACATTCTAAAAGGTTCCCTGCGTTTTAACCAGAGCCAGCTAGAGGCCGAAGAGAACGAACAGATCACCATTGCGGACAACCACTACTGCTCCAGCGGCCAGGGCCAGGGCCGAGGCCAAGGCCAGAGCGTTCAAATGTCAGGGGCCATTAAAC…	ACCAGAGCAGGCTAGAGTCCGGATGAGACGACAGATCACATGCGACATCATACTGTTCCAGCGACAAGACAAGACGAGACAGGCAGAGCGTCAATGTCAGGGTCAATAACAGCTCTCAGAAACGCAGGGTGCACTGATAGAGGGAGTCCGATGACTCATCTGATTTCAAAGATGATGATGGGAGCAGTGCCAGGGGCTCCTCTCCGGCCAGACCAAGCCTCTTCGCACCCTCAGAAGCACTCTGGGAAAAGCCAGGCCCCAGTCTGCTCCCCACTGGTGTTCTCAGATCCACTGATGGGGCCCAGCCTCAGCTTCCTCCAGCAACCCCAGCTCCAGTCCTGATGACGACAGCAGCAAGGACTCTGGCTTCACCATTGTGAGTCCCCTGGACATCTGACC…	TTTTTAGCAACATCTCACGTTCTCGCTCACACAGCAAAACTATGGGCAGAAAAGAATCTGAAGAAGAATTAGAAGCCCAAATTTCCTTCCTTCAAGGGCAGTTGAATGACCTGGATGCCATGTGCAAATACTGTGCAAAGGTGATGGACACTCATCTTGTAAATATTCAAGATGTGATATTACAAGAAAATTTGGAAAAAGAAGATCAAATTCTGGTTTCCCTGGCAGGATTAAAACAGATCAAAGACATTCTAAAAGGTTCCCTGCGTTTTAACCAGAGCCAGCTAGAGGCCGAAGAGAACGAACAGATCACCATTGCGGACAACCACTACTGCTCCAGCGGCCAGGGCCAGGGCCGAGGCCAAGGCCAGAGCGTTCAAATGTCAGGGGCCATTAAAC…
HLUC_RP1_hgx3803v1_pB27_A-54	5p 3p	104470501 / 104470387	Homo sapiens - TBC1D5	https://www.ncbi.nlm.nih.gov/nuccore/NM_014744.2	https://www.ncbi.nlm.nih.gov/gene/?term=9779		A	TBC1D5; [gi|197304773|ref|NM_014744.2| Homo sapiens TBC1 domain family, member 5 (TBC1D5), transcript variant 2, mRNA]	1872	2608	IF	Sense		92.1 / 82.8	ATTACAAGAAAATTTGGAAAAAGAAGATCAAATTCTGGTTTCCCTGGCAGGATTAAAACAGATCAAAGACATTCTAAAAGGTTCCCTGCGTTTTAACCAGAGCCAGCTAGAGGCCGAAGAGAACGAACAGATCACCATTGCGGACAACCACTACTGCTCCAGCGGCCAGGGCCAGGGCCGAGGCCAAGGCCAGAGCGTTCAAATGTCAGGGGCCATTAAACAGGCCTCTTCAGAAACGCCAGGGTGCACTGATAGAGGGAATTCCGATGACTTCATCCTGATTTCCAAAGATGATGATGGGAGCAGTGCCAGGGGCTCCTTCTCCGGCCAGGCCCAGCCTCTTCGCACCCTCAGAAGCACCTCTGGGAAAAGCCAGGCCCCAGTCTGCTCCCCACTGGT…	AAAGAAGAAATTTCGATGTAATTTTACCTGTATTCCAAAATTTTTTATGAACACATTCCCAGGGGCCCTTTTTCCGCCCCAGGCCCAGCTTTTTCGCACCTTAAAAACCCCTTTGGGAAAAAGCCAGCCCCCATTCGGTCCCCCCACGGGGTTTTTAGGATCCATGGAGGGCCCAGCCTTAGGCTTCTTCAAGCACCCCAAGTTCCAGTCCTGAAGGAGACCGCCAGCAAAGAATCCGGCCTCCCCCATTGTGAAGTCCCCCTGGACATTTGACCCACAGTGCCCCGTCCCTGCCCCCACCAGGGGATCCTAGCCCACCCTTTCAGTGGCCCCAAGGGCCAGACTGAGGGCTCATCCAGTGGGAGAAACCTTCTTAAACCACTGCTTCCTTCCCGGCAT…	ATTACAAGAAAATTTGGAAAAAGAAGATCAAATTCTGGTTTCCCTGGCAGGATTAAAACAGATCAAAGACATTCTAAAAGGTTCCCTGCGTTTTAACCAGAGCCAGCTAGAGGCCGAAGAGAACGAACAGATCACCATTGCGGACAACCACTACTGCTCCAGCGGCCAGGGCCAGGGCCGAGGCCAAGGCCAGAGCGTTCAAATGTCAGGGGCCATTAAACAGGCCTCTTCAGAAACGCCAGGGTGCACTGATAGAGGGAATTCCGATGACTTCATCCTGATTTCCAAAGATGATGATGGGAGCAGTGCCAGGGGCTCCTTCTCCGGCCAGGCCCAGCCTCTTCGCACCCTCAGAAGCACCTCTGGGAAAAGCCAGGCCCCAGTCTGCTCCCCACTGGT…
HLUC_RP1_hgx3803v1_pB27_A-98	5p 3p	104470501	Homo sapiens - TBC1D5	https://www.ncbi.nlm.nih.gov/nuccore/NM_014744.2	https://www.ncbi.nlm.nih.gov/gene/?term=9779		A	TBC1D5; [gi|197304773|ref|NM_014744.2| Homo sapiens TBC1 domain family, member 5 (TBC1D5), transcript variant 2, mRNA]	1872	2608	IF	Sense		93.5 / 92.0	ATTACAAGAAAATTTGGAAAAAGAAGATCAAATTCTGGTTTCCCTGGCAGGATTAAAACAGATCAAAGACATTCTAAAAGGTTCCCTGCGTTTTAACCAGAGCCAGCTAGAGGCCGAAGAGAACGAACAGATCACCATTGCGGACAACCACTACTGCTCCAGCGGCCAGGGCCAGGGCCGAGGCCAAGGCCAGAGCGTTCAAATGTCAGGGGCCATTAAACAGGCCTCTTCAGAAACGCCAGGGTGCACTGATAGAGGGAATTCCGATGACTTCATCCTGATTTCCAAAGATGATGATGGGAGCAGTGCCAGGGGCTCCTTCTCCGGCCAGGCCCAGCCTCTTCGCACCCTCAGAAGCACCTCTGGGAAAAGCCAGGCCCCAGTCTGCTCCCCACTGGT…	ATCTGGTTGCTGCAGATAATCAGATCAAGCATCAACGTACTGCGTGCCAGAGCAGCTAGAGCGAGGAACGACAGATCACATGCGACACCATACTGCTCCAGCGCAGTAGACGAGCAGCAGAGCGTCAAATGTCAGGGCATAACAAGGCTCTTCAGAAACGCAGGTGCACTGATAGAGGAATCCGATGACTCATCTGATTTCAAAGATGATGATGGGAGCAGTGCCAGGGGCTCTCTCGACAGGCCCAGCCTCTTCGCACCCTCAGAAGCACTCTGGGAAAAGCCAGGCCCCAGTCTGCTCCCCACTGGTGTTCTCAGATCCACTGATGGGCCCAGCCTCAGCTTCCTCCAGCAACCCCAGCTCCAGTCCTGATGACGACAGCAGCAAGGACTCTGGCTT…	ATTACAAGAAAATTTGGAAAAAGAAGATCAAATTCTGGTTTCCCTGGCAGGATTAAAACAGATCAAAGACATTCTAAAAGGTTCCCTGCGTTTTAACCAGAGCCAGCTAGAGGCCGAAGAGAACGAACAGATCACCATTGCGGACAACCACTACTGCTCCAGCGGCCAGGGCCAGGGCCGAGGCCAAGGCCAGAGCGTTCAAATGTCAGGGGCCATTAAACAGGCCTCTTCAGAAACGCCAGGGTGCACTGATAGAGGGAATTCCGATGACTTCATCCTGATTTCCAAAGATGATGATGGGAGCAGTGCCAGGGGCTCCTTCTCCGGCCAGGCCCAGCCTCTTCGCACCCTCAGAAGCACCTCTGGGAAAAGCCAGGCCCCAGTCTGCTCCCCACTGGT…
HLUC_RP1_hgx3803v1_pB27_A-56	5p 3p	104470501	Homo sapiens - TBC1D5	https://www.ncbi.nlm.nih.gov/nuccore/NM_014744.2	https://www.ncbi.nlm.nih.gov/gene/?term=9779		A	TBC1D5; [gi|197304773|ref|NM_014744.2| Homo sapiens TBC1 domain family, member 5 (TBC1D5), transcript variant 2, mRNA]	1872	2608	IF	Sense		91.9 / 90.5	ATTACAAGAAAATTTGGAAAAAGAAGATCAAATTCTGGTTTCCCTGGCAGGATTAAAACAGATCAAAGACATTCTAAAAGGTTCCCTGCGTTTTAACCAGAGCCAGCTAGAGGCCGAAGAGAACGAACAGATCACCATTGCGGACAACCACTACTGCTCCAGCGGCCAGGGCCAGGGCCGAGGCCAAGGCCAGAGCGTTCAAATGTCAGGGGCCATTAAACAGGCCTCTTCAGAAACGCCAGGGTGCACTGATAGAGGGAATTCCGATGACTTCATCCTGATTTCCAAAGATGATGATGGGAGCAGTGCCAGGGGCTCCTTCTCCGGCCAGGCCCAGCCTCTTCGCACCCTCAGAAGCACCTCTGGGAAAAGCCAGGCCCCAGTCTGCTCCCCACTGGT…	TCATGAAGCTTGGAAAGAAGTTCAATTCGGTTACTGCAGATGATCGATCAAGCATTCAAGTTCCTGCGTTTAACAGTCAGCTAGAGGCGAAGGGAACGAACGATCACATGCGGAAAGCCATACTGTTCCAGCGGCAAGGCAAGTCTGAGGCCAAGGCCAGGAGCGTTCCAAGTTCAAGGGGCCATTAGACAGCCCTTCTTCAGAGAACCGCCAGCGTGCACTGAATAGGAGGGAATTCGGATGACTTCATCCTGATTTCCCAAGATGATGATGGGAGCAGTGCCAGGGGCTCTTCTCTGACCAGGCCCAGCCTCTTCGCACCCTCAGAAGCACCTCTGGGAAAAGCCAGGCCCCAGTCTGCTCCCCCACTGGTGTTCTCAGATCCACTGATGGGCCCAG…	ATTACAAGAAAATTTGGAAAAAGAAGATCAAATTCTGGTTTCCCTGGCAGGATTAAAACAGATCAAAGACATTCTAAAAGGTTCCCTGCGTTTTAACCAGAGCCAGCTAGAGGCCGAAGAGAACGAACAGATCACCATTGCGGACAACCACTACTGCTCCAGCGGCCAGGGCCAGGGCCGAGGCCAAGGCCAGAGCGTTCAAATGTCAGGGGCCATTAAACAGGCCTCTTCAGAAACGCCAGGGTGCACTGATAGAGGGAATTCCGATGACTTCATCCTGATTTCCAAAGATGATGATGGGAGCAGTGCCAGGGGCTCCTTCTCCGGCCAGGCCCAGCCTCTTCGCACCCTCAGAAGCACCTCTGGGAAAAGCCAGGCCCCAGTCTGCTCCCCACTGGT…
HLUC_RP1_hgx3803v1_pB27_A-146	5p 3p	104470501 / 104470462	Homo sapiens - TBC1D5	https://www.ncbi.nlm.nih.gov/nuccore/NM_014744.2	https://www.ncbi.nlm.nih.gov/gene/?term=9779		A	TBC1D5; [gi|197304773|ref|NM_014744.2| Homo sapiens TBC1 domain family, member 5 (TBC1D5), transcript variant 2, mRNA]	1893	2926	IF	Sense		93.7 / 93.3	AGAAGATCAAATTCTGGTTTCCCTGGCAGGATTAAAACAGATCAAAGACATTCTAAAAGGTTCCCTGCGTTTTAACCAGAGCCAGCTAGAGGCCGAAGAGAACGAACAGATCACCATTGCGGACAACCACTACTGCTCCAGCGGCCAGGGCCAGGGCCGAGGCCAAGGCCAGAGCGTTCAAATGTCAGGGGCCATTAAACAGGCCTCTTCAGAAACGCCAGGGTGCACTGATAGAGGGAATTCCGATGACTTCATCCTGATTTCCAAAGATGATGATGGGAGCAGTGCCAGGGGCTCCTTCTCCGGCCAGGCCAAGCCTCTTCGCACCCTCAGAAGCACCTCTGGGAAAAGCCAGGCCCCAGTCTGCTCCCCACTGGTGTTCTCAGATCCACTGATGGG…	GGCTTGACCTAAGACTGAGCAGTCCAGTGTACCATGATTCGATACATAGACGCTAGTTCTGCACCAGTCATGTTGATGGCACGAGCAGACTCGGTCACCATTGGAGGTACTGGACATTGATCACAGTGCAGCTCTGCTCACAGGGATCTAGCCACCTTCAGTGGCCCCAAGGCCAGGACTGAGGTCATCCAGTGGAGAACCTCTTAAACCCATGCCTTCCTTCCCGGCATGCATTTGCCATTGTTCCAGCCCTTTGAAACCCCTTAGAAGAGAAGCATATATGCCACAAAGCACAGAGGCTTAGGTTTGCCACATGCAGACAGGGCTTTCTGGGCCCTTACCTAATCCCCCACCCGACTCTTGCTCTGAGTTAGAGCTGAGTTACGTACCCAGTATCAC…	AGAAGATCAAATTCTGGTTTCCCTGGCAGGATTAAAACAGATCAAAGACATTCTAAAAGGTTCCCTGCGTTTTAACCAGAGCCAGCTAGAGGCCGAAGAGAACGAACAGATCACCATTGCGGACAACCACTACTGCTCCAGCGGCCAGGGCCAGGGCCGAGGCCAAGGCCAGAGCGTTCAAATGTCAGGGGCCATTAAACAGGCCTCTTCAGAAACGCCAGGGTGCACTGATAGAGGGAATTCCGATGACTTCATCCTGATTTCCAAAGATGATGATGGGAGCAGTGCCAGGGGCTCCTTCTCCGGCCAGGCCCAGCCTCTTCGCACCCTCAGAAGCACCTCTGGGAAAAGCCAGGCCCCAGTCTGCTCCCCACTGGTGTTCTCAGATCCACTGATGGG…
HLUC_RP1_hgx3803v1_pB27_A-148	5p 3p	104470501 / 104470462	Homo sapiens - TBC1D5	https://www.ncbi.nlm.nih.gov/nuccore/NM_014744.2	https://www.ncbi.nlm.nih.gov/gene/?term=9779		A	TBC1D5; [gi|197304773|ref|NM_014744.2| Homo sapiens TBC1 domain family, member 5 (TBC1D5), transcript variant 2, mRNA]	1893	2926	IF	Sense		96.3 / 94.5	AGAAGATCAAATTCTGGTTTCCCTGGCAGGATTAAAACAGATCAAAGACATTCTAAAAGGTTCCCTGCGTTTTAACCAGAGCCAGCTAGAGGCCGAAGAGAACGAACAGATCACCATTGCGGACAACCACTACTGCTCCAGCGGCCAGGGCCAGGGCCGAGGCCAAGGCCAGAGCGTTCAAATGTCAGGGGCCATTAAACAGGCCTCTTCAGAAACGCCAGGGTGCACTGATAGAGGGAATTCCGATGACTTCATCCTGATTTCCAAAGATGATGATGGGAGCAGTGCCAGGGGCTCCTTCTCCGGCCAGGCCAAGCCTCTTCGCACCCTCAGAAGCACCTCTGGGAAAAGCCAGGCCCCAGTCTGCTCCCCACTGGTGTTCTCAGATCCACTGATGGG…	AGCAAGCTCTAGCACCTCAGAGGCACTCTGCAAGCCAGGACAGTCGCTCCCACTGGGTCTCAGATTCACTGATGACCAGCTCAGCTCTCCAGCACCCAGCTCAGTTCTGATGACGACAGCAGCAGACTCTGCTCACCATTGTGAGTCCCCTGGACATCTGACACAGTGCCCAGTCCTGCCCCACAGGGATCTAGCCACCTTCAGTGGCCCCAAGGCCCAGACTGAGGCTCATCCAGTGGAGAACATTCTTAAACCACTGCTTCCTTCCCGGCATGCATTTGGCATTGGTCCAGCCCTTTGAAACCCCTTAGAGAGAAGCATATATGGCCACAAAGCACAGAGGCTTAGGTTTGCCACATGCAGACAGGGCTTTCTGGGCCCTTACCTAATCCCCACCCG…	AGAAGATCAAATTCTGGTTTCCCTGGCAGGATTAAAACAGATCAAAGACATTCTAAAAGGTTCCCTGCGTTTTAACCAGAGCCAGCTAGAGGCCGAAGAGAACGAACAGATCACCATTGCGGACAACCACTACTGCTCCAGCGGCCAGGGCCAGGGCCGAGGCCAAGGCCAGAGCGTTCAAATGTCAGGGGCCATTAAACAGGCCTCTTCAGAAACGCCAGGGTGCACTGATAGAGGGAATTCCGATGACTTCATCCTGATTTCCAAAGATGATGATGGGAGCAGTGCCAGGGGCTCCTTCTCCGGCCAGGCCCAGCCTCTTCGCACCCTCAGAAGCACCTCTGGGAAAAGCCAGGCCCCAGTCTGCTCCCCACTGGTGTTCTCAGATCCACTGATGGG…
HLUC_RP1_hgx3803v1_pB27_A-117	5p 3p	104470501 / 104470462	Homo sapiens - TBC1D5	https://www.ncbi.nlm.nih.gov/nuccore/NM_014744.2	https://www.ncbi.nlm.nih.gov/gene/?term=9779		A	TBC1D5; [gi|197304773|ref|NM_014744.2| Homo sapiens TBC1 domain family, member 5 (TBC1D5), transcript variant 2, mRNA]	1893	2926	IF	Sense		93.0 / 92.1	AGAAGATCAAATTCTGGTTTCCCTGGCAGGATTAAAACAGATCAAAGACATTCTAAAAGGTTCCCTGCGTTTTAACCAGAGCCAGCTAGAGGCCGAAGAGAACGAACAGATCACCATTGCGGACAACCACTACTGCTCCAGCGGCCAGGGCCAGGGCCGAGGCCAAGGCCAGAGCGTTCAAATGTCAGGGGCCATTAAACAGGCCTCTTCAGAAACGCCAGGGTGCACTGATAGAGGGAATTCCGATGACTTCATCCTGATTTCCAAAGATGATGATGGGAGCAGTGCCAGGGGCTCCTTCTCCGGCCAGGCCAAGCCTCTTCGCACCCTCAGAAGCACCTCTGGGAAAAGCCAGGCCCCAGTCTGCTCCCCACTGGTGTTCTCAGATCCACTGATGGG…	TAGAAGCACCCTTCGAAGCCAGGCCAGTCGTGCCCATGGTTCAGATTCAATGATGGACAAGCTCAAGCTTCTCAGCACCCCAGCTCCAGTCTGATGACGACAGCAGCAGGACTTCTGGCCTCACCATGTGGAGTCCCTGGACAATTCTGACCACCAGTGTCAGTCTGCCCCCACCAAGGGATCTAGCCACCTTCAGTGGCCCCAAGGCCAGACTGAGGCTCATCCAGTGGAGACCTCTAAACCACTGCTTCCTTCCCCGGCATGCATTTGGCATTGGTCCAGCCCTTTGAAACCCCTTAGAGAGAAGCATATATGGCCACAAAGCACAGAGGCTTAGGTTTGCCACATGCAGACAGGGCTTTCTGGGCCCTTACCTAATCCCCACCCGACTCTTGCTCT…	AGAAGATCAAATTCTGGTTTCCCTGGCAGGATTAAAACAGATCAAAGACATTCTAAAAGGTTCCCTGCGTTTTAACCAGAGCCAGCTAGAGGCCGAAGAGAACGAACAGATCACCATTGCGGACAACCACTACTGCTCCAGCGGCCAGGGCCAGGGCCGAGGCCAAGGCCAGAGCGTTCAAATGTCAGGGGCCATTAAACAGGCCTCTTCAGAAACGCCAGGGTGCACTGATAGAGGGAATTCCGATGACTTCATCCTGATTTCCAAAGATGATGATGGGAGCAGTGCCAGGGGCTCCTTCTCCGGCCAGGCCCAGCCTCTTCGCACCCTCAGAAGCACCTCTGGGAAAAGCCAGGCCCCAGTCTGCTCCCCACTGGTGTTCTCAGATCCACTGATGGG…
HLUC_RP1_hgx3803v1_pB27_A-138	5p 3p	104470501 / 104470462	Homo sapiens - TBC1D5	https://www.ncbi.nlm.nih.gov/nuccore/NM_014744.2	https://www.ncbi.nlm.nih.gov/gene/?term=9779		A	TBC1D5; [gi|197304773|ref|NM_014744.2| Homo sapiens TBC1 domain family, member 5 (TBC1D5), transcript variant 2, mRNA]	1893	2926	IF	Sense		87.8 / 89.2	AGAAGATCAAATTCTGGTTTCCCTGGCAGGATTAAAACAGATCAAAGACATTCTAAAAGGTTCCCTGCGTTTTAACCAGAGCCAGCTAGAGGCCGAAGAGAACGAACAGATCACCATTGCGGACAACCACTACTGCTCCAGCGGCCAGGGCCAGGGCCGAGGCCAAGGCCAGAGCGTTCAAATGTCAGGGGCCATTAAACAGGCCTCTTCAGAAACGCCAGGGTGCACTGATAGAGGGAATTCCGATGACTTCATCCTGATTTCCAAAGATGATGATGGGAGCAGTGCCAGGGGCTCCTTCTCCGGCCAGGCCAAGCCTCTTCGCACCCTCAGAAGCACATCTGGGAAAGGCAGGGCCCAGTCTGCTCCCCACTGGTGTCTCGATCCACTGATGGGCCC…	TTGAGCAGCCAGTGACCCAGATTCATCATAGACAGCTAGCTCTCAGACCTAGTCCAGTCCTGATGGCTCACGAGCAGGACTCTGGCTCACCATGGGAGTCCCTGGAACATTGGACCACAGTGCCATGTCTGCCTCACAGGAATCTAGCCCACCTTCAGTGCCCCAAGGCAGGATTAGAGGTCTCATCCAGTGAGAACCTTCTTAAACCATTGCTTTCTTCCGGCATGCATTGGGCAATTGGTCCAAGCCCTTTGAAACCCCTTAAGAGAGAAGCAATATATGGCCCCAAAGCCACAGAGGCTTTAGGTTTGCCAACATGCAGACAGGGCTTTTCTGGCCCTTTACCTTAATCCCCCACCCCGACTTCTTGCTTTAAGTAGAAGCTGAAGTTACGTACCC…	AGAAGATCAAATTCTGGTTTCCCTGGCAGGATTAAAACAGATCAAAGACATTCTAAAAGGTTCCCTGCGTTTTAACCAGAGCCAGCTAGAGGCCGAAGAGAACGAACAGATCACCATTGCGGACAACCACTACTGCTCCAGCGGCCAGGGCCAGGGCCGAGGCCAAGGCCAGAGCGTTCAAATGTCAGGGGCCATTAAACAGGCCTCTTCAGAAACGCCAGGGTGCACTGATAGAGGGAATTCCGATGACTTCATCCTGATTTCCAAAGATGATGATGGGAGCAGTGCCAGGGGCTCCTTCTCCGGCCAGGCCCAGCCTCTTCGCACCCTCAGAAGCACCTCTGGGAAAAGCCAGGCCCCAGTCTGCTCCCCACTGGTGTTCTCAGATCCACTGATGGG…
HLUC_RP1_hgx3803v1_pB27_A-77	5p 3p	104470501 / 104470462	Homo sapiens - TBC1D5	https://www.ncbi.nlm.nih.gov/nuccore/NM_014744.2	https://www.ncbi.nlm.nih.gov/gene/?term=9779		A	TBC1D5; [gi|197304773|ref|NM_014744.2| Homo sapiens TBC1 domain family, member 5 (TBC1D5), transcript variant 2, mRNA]	1893	2926	IF	Sense		93.4 / 94.6	AGAAGATCAAATTCTGGTTTCCCTGGCAGGATTAAAACAGATCAAAGACATTCTAAAAGGTTCCCTGCGTTTTAACCAGAGCCAGCTAGAGGCCGAAGAGAACGAACAGATCACCATTGCGGACAACCACTACTGCTCCAGCGGCCAGGGCCAGGGCCGAGGCCAAGGCCAGAGCGTTCAAATGTCAGGGGCCATTAAACAGGCCTCTTCAGAAACGCCAGGGTGCACTGATAGAGGGAATTCCGATGACTTCATCCTGATTTCCAAAGATGATGATGGGAGCAGTGCCAGGGGCTCCTTCTCCGGCCAGGCCAAGCCTCTTCGCACCCTCAGAAGCACCTCTGGGAAAAGCCAGGCCCCAGTCTGCTCCCCACTGGTGTTCTCAGATCCACTGATGGG…	AGTCTCTTCTCGACCAGGCCAGGCCTTGGCACTCAGAAGCACCTAGAAGCAGGCCCAGTCGCTCCCACTGGTTCAGATCAATGATGGACAGCTCAGCTCTCAGCACCAGCTCAGTCTGATGACGACAGCAGCAGGACTCTGGCTTCACCATTGTGAGTCCCCTGGACATCTGACCACAGTGCCCAGTCCTGCCCCACAGGGATCTAGCCACCCTTCAGTGGCCCCAAGGCCAGACTGAGGCTCATCCAGTGGAGAACCTTTCTTAAACCACTGCTTCCTTCCCGGCATGCATTTGGCATTGGTCCAGCCCTTTGAAACCCCTTAGAGAGAAGCATATATGGCCACAAAGCACAGAGGCTTAGGTTTGCCACATGCAGACAGGGCTTTCTGGGCCCTTAC…	AGAAGATCAAATTCTGGTTTCCCTGGCAGGATTAAAACAGATCAAAGACATTCTAAAAGGTTCCCTGCGTTTTAACCAGAGCCAGCTAGAGGCCGAAGAGAACGAACAGATCACCATTGCGGACAACCACTACTGCTCCAGCGGCCAGGGCCAGGGCCGAGGCCAAGGCCAGAGCGTTCAAATGTCAGGGGCCATTAAACAGGCCTCTTCAGAAACGCCAGGGTGCACTGATAGAGGGAATTCCGATGACTTCATCCTGATTTCCAAAGATGATGATGGGAGCAGTGCCAGGGGCTCCTTCTCCGGCCAGGCCCAGCCTCTTCGCACCCTCAGAAGCACCTCTGGGAAAAGCCAGGCCCCAGTCTGCTCCCCACTGGTGTTCTCAGATCCACTGATGGG…
HLUC_RP1_hgx3803v1_pB27_A-31	5p 3p	104470501 / 104470462	Homo sapiens - TBC1D5	https://www.ncbi.nlm.nih.gov/nuccore/NM_014744.2	https://www.ncbi.nlm.nih.gov/gene/?term=9779		A	TBC1D5; [gi|197304773|ref|NM_014744.2| Homo sapiens TBC1 domain family, member 5 (TBC1D5), transcript variant 2, mRNA]	1893	2926	IF	Sense		92.3 / 89.1	AGAAGATCAAATTCTGGTTTCCCTGGCAGGATTAAAACAGATCAAAGACATTCTAAAAGGTTCCCTGCGTTTTAACCAGAGCCAGCTAGAGGCCGAAGAGAACGAACAGATCACCATTGCGGACAACCACTACTGCTCCAGCGGCCAGGGCCAGGGCCGAGGCCAAGGCCAGAGCGTTCAAATGTCAGGGGCCATTAAACAGGCCTCTTCAGAAACGCCAGGGTGCACTGATAGAGGGAATTCCGATGACTTCATCCTGATTTCCAAAGATGATGATGGGAGCAGTGCCAGGGGCTCCTTCTCCGGCCAGGCCAAGCCTCTTCGCACCCTCAGAAGCACCTCTGGGAAAAGCCAGGCCCCAGTCTGCTCCCCACTGGTGTTCTCAGATCCACTGATGGG…	AGCCTAGCAAGTCAGTCCAGTCGTCGCATGATTCAGTCATGATGCCAGCCAGCTCTCAGCAAGCCAAGTTCCAGTCCTGATGCGTCAGCAGCAGGATCTAGCTCACCATTTGAGTACTTGAACATCGGACCACAGGTGTCAGTCTGCCCAACAGGATTCTAGCACCTCAGTGCCCAGCAGACTGAGCTCATCAGTGGAAGACTCTATCCACTGCTCTCCCGCATGCATTAGCATGGTCAGCCTTTGAAACCCTTAGAGAGAGCATATATGCACAAAGCACAGAGCTTAGGTTTGCCACATGCAGACAGGGCTTTCTGGGACCTTACCTAATCCCCACCCGACTCTTGCTCTGAGTTAGAGCTGAGTTACGTACCCAGTATCACACTCACAGTTAGAAAA…	AGAAGATCAAATTCTGGTTTCCCTGGCAGGATTAAAACAGATCAAAGACATTCTAAAAGGTTCCCTGCGTTTTAACCAGAGCCAGCTAGAGGCCGAAGAGAACGAACAGATCACCATTGCGGACAACCACTACTGCTCCAGCGGCCAGGGCCAGGGCCGAGGCCAAGGCCAGAGCGTTCAAATGTCAGGGGCCATTAAACAGGCCTCTTCAGAAACGCCAGGGTGCACTGATAGAGGGAATTCCGATGACTTCATCCTGATTTCCAAAGATGATGATGGGAGCAGTGCCAGGGGCTCCTTCTCCGGCCAGGCCCAGCCTCTTCGCACCCTCAGAAGCACCTCTGGGAAAAGCCAGGCCCCAGTCTGCTCCCCACTGGTGTTCTCAGATCCACTGATGGG…
HLUC_RP1_hgx3803v1_pB27_A-155	5p	104470501	Homo sapiens - TBC1D5	https://www.ncbi.nlm.nih.gov/nuccore/NM_014744.2	https://www.ncbi.nlm.nih.gov/gene/?term=9779		A	TBC1D5; [gi|197304773|ref|NM_014744.2| Homo sapiens TBC1 domain family, member 5 (TBC1D5), transcript variant 2, mRNA]	1893	No Data	IF	Sense		89.9	AGAAGATCAAATTCTGGTTTCCCTGGCAGGATTAAAACAGATCAAAGACATTCTAAAAGGTTCCCTGCGTTTTAACCAGAGCCAGCTAGAGGCCGAAGAGAACGAACAGATCACCATTGCGGACAACCACTACTGCTCCAGCGGCCAGGGCCAGGGCCGAGGCCAAGGCCAGAGCGTTCAAATGTCAGGGGCCATTAAACAGGCCTCTTCAGAAACGCCAGGGTGCACTGATAGAGGGAATTCCGATGACTTCATCCTGATTTCCAAAGATGATGATGGGAGCAGTGCCAGGGGCTCCTTCTCCGGCCAGGCCAAGCCTCTTCGCACCCTCAGAAGCACCTCTGGGAAAAGCCAGGCCCCAGTCTGCTCCCCACTGGTGTTCTCAGATCCACTGATGGG…
HLUC_RP1_hgx3803v1_pB27_A-185	5p	104470501	Homo sapiens - TBC1D5	https://www.ncbi.nlm.nih.gov/nuccore/NM_014744.2	https://www.ncbi.nlm.nih.gov/gene/?term=9779		A	TBC1D5; [gi|197304773|ref|NM_014744.2| Homo sapiens TBC1 domain family, member 5 (TBC1D5), transcript variant 2, mRNA]	1935	No Data	IF	Sense		95.9	CAAAGACATTCTAAAAGGTTCCCTGCGTTTTAACCAGAGCCAGCTAGAGGCCGAAGAGAACGAACAGATCACCATTGCGGACAACCACTACTGCTCCAGCGGCCAGGGCCAGGGCCGAGGCCAAGGCCAGAGCGTTCAAATGTCAGGGGCCGTTAAACAGGCCTCTTCAGAAACGCCAGGGTGCACTGATAGAGGGAATTCCGATGACTTCATCCTGATTTCCAAAGATGATGATGGGAGCAGTGCCAGGGGCTCCTTCTCCGGCCAGGCCCAGCCTCTTCGCACCCTCAGAAGCACCTCTGGGAAAAGCCAGGCCCCAGTCTGCTCCCCACTGGTGTTCTCAGATCCACTGATGGGCCCAGCCTCAGCTTCCTCCAGCAACCCCAGCTCCAGTCCTGA…
HLUC_RP1_hgx3803v1_pB27_A-109	5p 3p	104470501 / 104470387	Homo sapiens - TBC1D5	https://www.ncbi.nlm.nih.gov/nuccore/NM_014744.2	https://www.ncbi.nlm.nih.gov/gene/?term=9779		A	TBC1D5; [gi|197304773|ref|NM_014744.2| Homo sapiens TBC1 domain family, member 5 (TBC1D5), transcript variant 2, mRNA]	2109	2716	IF	Sense		92.9 / 92.0	GCCAGGGTGCACTGATAGAGGGAATTCCGATGACTTCATCCTGATTTCCAAAGATGATGATGGGAGCAGTGCCAGGGGCTCCTTCTCCGGCCAGGCCCAGCCTCTTCGCACCCTCAGAAGCACCTCTGGGAAAAGCCAGGCCCCAGTCTGCTCCCCACTGGTGTTCTCAGATCCACTGATGGGCCCAGCCTCAGCTTCCTCCAGCAACCCCAGCTCCAGTCCTGATGACGACAGCAGCAAGGACTCTGGCTTCACCATTGTGAGTCCCCTGGACATCTGACCACAGTGCCCAGTCCTGCCCCACAGGGATCTAGCCACCCTTCAGTGGCCCCAAGGCCAGACTGAGGCTCATCCAGTGGAGAACCTTCTTAAACCACTGCTTCCTTCCCGGGCATGCAT…	AGTATCTCATGATGATGTATACATTCATCGATGATGAGATGCCACTGAATCCAAAAAGAGATCTAGACTAGCATGGCGCAGGGCACGAGCCAGGTGCACTGATAGAGGATTCCGATGACTCATCCTGATTCCAAAGATGATGATGGGAGCAGTGCCCAGGGGCTCCTTCTCCGGCCAGGCCCCAGCCTTCTTCGCCACCCTTCAAGAAAGCACCTCCTGGGGAAAAGCCCAGGGCCCCCAGTCTGCTCCCCCCACTGGTGGTTCTTCAGGATCCACTGATGGGGCCCAGCCCTCCAGCCTTCCTCCCAGGCAACCCCCAGCTCCCAGTCCTTGATGACGACAGCAGCAAAGGACTCTGGGCTTTCACCCATTTGTGAGTCCCCCTGGGACATCTGACCC…	GCCAGGGTGCACTGATAGAGGGAATTCCGATGACTTCATCCTGATTTCCAAAGATGATGATGGGAGCAGTGCCAGGGGCTCCTTCTCCGGCCAGGCCCAGCCTCTTCGCACCCTCAGAAGCACCTCTGGGAAAAGCCAGGCCCCAGTCTGCTCCCCACTGGTGTTCTCAGATCCACTGATGGGCCCAGCCTCAGCTTCCTCCAGCAACCCCAGCTCCAGTCCTGATGACGACAGCAGCAAGGACTCTGGCTTCACCATTGTGAGTCCCCTGGACATCTGACCACAGTGCCCAGTCCTGCCCCACAGGGATCTAGCCACCCTTCAGTGGCCCCAAGGCCAGACTGAGGCTCATCCAGTGGAGAACCTTCTTAAACCACTGCTTCCTTCCCGGCATGCATT…
HLUC_RP1_hgx3803v1_pB27_A-181	5p 3p	104470443 / 104470387	Homo sapiens - TBC1D5	https://www.ncbi.nlm.nih.gov/nuccore/NM_014744.2	https://www.ncbi.nlm.nih.gov/gene/?term=9779		A	TBC1D5; [gi|197304773|ref|NM_014744.2| Homo sapiens TBC1 domain family, member 5 (TBC1D5), transcript variant 2, mRNA]	2109	2716	IF	Sense		89.6 / 87.8	GCCAGGGTGCACTGATAGAGGGAATTCCGATGACTTCATCCTGATTTCCAAAGATGATGATGGGAGCAGTGCCAGGGGCTCCTTCTCCGGCCAGGCCCAGCCTCTTCGCACCCTCAGAAGCACCTCTGGGAAAAGCCAGGCCCCAGTCTGCTCCCCACTGGTGTTCTCAGATCCACTGATGGGCCCAGCCTCAGCTTCCTCCAGCAACCCCAGCTCCAGTCCTGATGACGACAGCAGCAAGGACTCTGGCTTCACCATTGTGAGTCCCCTGGACATCTGACCACAGTGCCCAGTCCTGCCCCACAGGGGATCTAGCCCCCCCTTCAGGGGGCCCCAGGGCCAGACTGAGGGTCCTTCCAGTGGAAGAACTTTCTAAAACCACTGGTATCCTTCCGGGAA…	TTCTGGAGGACCGGCGAGTACGTCATGATAGTATACATCTATCGATGAGAGATACCCACAAACCAAAAAGAGATCCTAGACCTAGCCATGCGCAGGGCACGAGGCCAGGGTGCACTGATAGAGGGAATTCCGATGACTCATCTGATTTCCCAAAGATGATGATGGGAGCAGTGCCAGGGGCTCCTTTTTCCGGCCCAGGCCCAAGCCTTTTCGCCACCCTTAGAAAGCACCTTTGGGAAAAAGCAAGGCCCCAGTTTGCTTCCCCACGGGGGTTTTAAGTTCCCACGATGGGGCCAGCCTTAAGTTTCTTCAAGCAAACCCAAGTTCCAAGTCTTGAAGAAGGACAACCACACAGGGATTCGGGTTTCACCCAATTGGGAGTTCCCCTTGGACATTTCG…	GCCAGGGTGCACTGATAGAGGGAATTCCGATGACTTCATCCTGATTTCCAAAGATGATGATGGGAGCAGTGCCAGGGGCTCCTTCTCCGGCCAGGCCCAGCCTCTTCGCACCCTCAGAAGCACCTCTGGGAAAAGCCAGGCCCCAGTCTGCTCCCCACTGGTGTTCTCAGATCCACTGATGGGCCCAGCCTCAGCTTCCTCCAGCAACCCCAGCTCCAGTCCTGATGACGACAGCAGCAAGGACTCTGGCTTCACCATTGTGAGTCCCCTGGACATCTGACCACAGTGCCCAGTCCTGCCCCACAGGGATCTAGCCACCCTTCAGTGGCCCCAAGGCCAGACTGAGGCTCATCCAGTGGAGAACCTTCTTAAACCACTGCTTCCTTCCCGGCATGCATT…
HLUC_RP1_hgx3803v1_pB27_A-62	5p 3p	104470443 / 104470500	Homo sapiens - TBC1D5	https://www.ncbi.nlm.nih.gov/nuccore/NM_014744.2	https://www.ncbi.nlm.nih.gov/gene/?term=9779		A	TBC1D5; [gi|197304773|ref|NM_014744.2| Homo sapiens TBC1 domain family, member 5 (TBC1D5), transcript variant 2, mRNA]	2109	2716	IF	Sense		88.4 / 84.1	GCCAGGGTGCACTGATAGAGGGAATTCCGATGACTTCATCCTGATTTCCAAAGATGATGATGGGAGCAGTGCCAGGGGCTCCTTCTCCGGCCAGGCCCAGCCTCTTCGCACCCTCAGAAGCACCTCTGGGAAAAGCCAGGCCCCAGTCTGCTCCCCACTGGTGTTCTCAGATCCACTGATGGGCCCAGCCTCAGCTTCCTCCAGCAACCCCAGCTCCAGTCCTGATGACGACAGCAGCAAGGACTCTGGCTTCACCATTGTGAGTCCCCTGGACATCTGACCACAGTGCACCAGTCCTGCCCCCACAGGGATCTAGCCCCCCTTCAGGGGGCCCCAAGGCAGAATGAGGGTTCATCCAGTGGAAGAACTTCCTAAAACACTGGTTTCTTCCCGGGAATG…	ATCTCGAGAGCAGACGCGAGTCATCACGCTACCATGATGATGTATATACTATCTATGCGATGATGAGAATCCCGCACCACCCCAAAAAAGAGATCCTAGATCTTCAGCCCATGCGCCCGCGGGGGCCCACAGAAGCACAGGTTGCACATGTGATAGGAGGGAAATTTCGAGTGCTCTCTTCTGATATTCCAAAAAATATATAAATGAAAACAGTCCAGGGGCTCTCTTTTCCCGGCCCAGGCCAGCCTTTTTGCGCACCTCTAGAAACACCTTTGGGAAAAAGCAGGGCCCAGTTTGTTTCCCACTGGTGTTTTCTCAGATCCACTAAGGGCCCAAGCTTCAGTTTCTTCAGGAAACCCAAGTTCCATTCCTGATGCCGACACCAAAAAGGCTTCTGCT…	GCCAGGGTGCACTGATAGAGGGAATTCCGATGACTTCATCCTGATTTCCAAAGATGATGATGGGAGCAGTGCCAGGGGCTCCTTCTCCGGCCAGGCCCAGCCTCTTCGCACCCTCAGAAGCACCTCTGGGAAAAGCCAGGCCCCAGTCTGCTCCCCACTGGTGTTCTCAGATCCACTGATGGGCCCAGCCTCAGCTTCCTCCAGCAACCCCAGCTCCAGTCCTGATGACGACAGCAGCAAGGACTCTGGCTTCACCATTGTGAGTCCCCTGGACATCTGACCACAGTGCCCAGTCCTGCCCCACAGGGATCTAGCCACCCTTCAGTGGCCCCAAGGCCAGACTGAGGCTCATCCAGTGGAGAACCTTCTTAAACCACTGCTTCCTTCCCGGCATGCATT…
HLUC_RP1_hgx3803v1_pB27_A-88	5p 3p	104470501 / 104470462	Homo sapiens - TBC1D5	https://www.ncbi.nlm.nih.gov/nuccore/NM_014744.2	https://www.ncbi.nlm.nih.gov/gene/?term=9779		A	TBC1D5; [gi|197304773|ref|NM_014744.2| Homo sapiens TBC1 domain family, member 5 (TBC1D5), transcript variant 2, mRNA]	2238	2903	IF	Sense		98.3 / 96.1	GAAAAGCCAGGCCCCAGTCTGCTCCCCACTGGTGTTCTCAGATCCACTGATGGGCCCAGCCTCAGCTTCCTCCAGCAACCCCAGCTCCAGTCCTGATGACGACAGCAGCAAGGACTCTGGCTTCACCATTGTGAGTCCCCTGGACATCTGACCACAGTGCCCAGTCCTCCCCCACAGGGATCTAGCCACCCTTCAGTGGCCCCAAGGCCAGACTGAGGCTCATCCAGTGGAGAACCTTCTTAAACCACTGCTTCCTTCCCGGCATGCATTTTGCATTGGTCCAGCCCTTTGAAACCCCTTAGAGAGAAGCATATATGGCCACAAAGCACAGAGGCTTAGGTTTGCCACATGCAGACAGGGCTTTCTGGGCCCTTACCTAATCCCCACCCGACTCTTGCT…	CATGTAGAGATTCCCACCACCCACAAGGATCTAGACTAGCATGCGCAGGCACGAGAAGCAGCCAGTCGCTCCACTGTGTCTCAGATCCACTGATGGGCCCAGCTTCAGCTCTCCAGCACCCAGCTCCAGTCTGATGACGACAGCAGCAAGGACTCTGGCTTCACCATTGTGAGTCCCTGGACATCTGACCACAGTGCCCAGTCCTCCCCCACAGGGATTTAGCCACCTTTCAGTGGCCCCAAGGCCAGACTGAGGGCTCATCCCAGTGGAGGAACCTTCTTAAACCACTGCTTTCCTTCCCCGGGCATGCATTTTGCATTGGTCCCAGCCCCTTTGAAAACCCCTAAGAGAGAAGCATATATGGCCACAAAAGCACAGAGGCTTAGGTTTGCCACATGC…	GAAAAGCCAGGCCCCAGTCTGCTCCCCACTGGTGTTCTCAGATCCACTGATGGGCCCAGCCTCAGCTTCCTCCAGCAACCCCAGCTCCAGTCCTGATGACGACAGCAGCAAGGACTCTGGCTTCACCATTGTGAGTCCCCTGGACATCTGACCACAGTGCCCAGTCCTGCCCCACAGGGATCTAGCCACCCTTCAGTGGCCCCAAGGCCAGACTGAGGCTCATCCAGTGGAGAACCTTCTTAAACCACTGCTTCCTTCCCGGCATGCATTTTGCATTGGTCCAGCCCTTTGAAACCCCTTAGAGAGAAGCATATATGGCCACAAAGCACAGAGGCTTAGGTTTGCCACATGCAGACAGGGCTTTCTGGGCCCTTACCTAATCCCCACCCGACTCTTGCT…
HLUC_RP1_hgx3803v1_pB27_A-18	5p 3p	104470501 / 104470462	Homo sapiens - TBC1D5	https://www.ncbi.nlm.nih.gov/nuccore/NM_014744.2	https://www.ncbi.nlm.nih.gov/gene/?term=9779		A	TBC1D5; [gi|197304773|ref|NM_014744.2| Homo sapiens TBC1 domain family, member 5 (TBC1D5), transcript variant 2, mRNA]	2238	2903	IF	Sense		99.2 / 96.9	GAAAAGCCAGGCCCCAGTCTGCTCCCCACTGGTGTTCTCAGATCCACTGATGGGCCCAGCCTCAGCTTCCTCCAGCAACCCCAGCTCCAGTCCTGATGACGACAGCAGCAAGGACTCTGGCTTCACCATTGTGAGTCCCCTGGACATCTGACCACAGTGCCCAGTCCTCCCCCACAGGGATCTAGCCACCCTTCAGTGGCCCCAAGGCCAGACTGAGGCTCATCCAGTGGAGAACCTTCTTAAACCACTGCTTCCTTCCCGGCATGCATTTTGCATTGGTCCAGCCCTTTGAAACCCCTTAGAGAGAAGCATATATGGCCACAAAGCACAGAGGCTTAGGTTTGCCACATGCAGACAGGGCTTTCTGGGCCCTTACCTAATCCCCACCCGACTCTTGCT…	ATCGATGAGAGATCCCACACCAAACAGAGTCTAGACTAGCATGCGCAGGCACGAGAAGCAGCCAGTCGCTCCCCATGGTTCTCAGATCATGATGGTCCAGCTCAGCTCTCCAGCACCCAAGCTCAGTCTGATGACGACAGCAGCAAGGACTCTGGCTTCACCATGTGAGTCCCTGGACATCTGACCACAGTGCCCAGTCTCCCCCACAGGGATCTAGCCACCCTTCAGTGGCCCCAAGGCCAGACTGAGGCTCATCCAGTGGAGAACCTTCTTAAACCACTGCTTCCTTCCCGGCATGCATTTTGCATTGGTCCAGCCCTTTGAAACCCCTTAGAGAGAAGCATATATGGCCACAAAGCACAGAGGCTTAGGTTTGCCACATGCAGACAGGGCTTTCTG…	GAAAAGCCAGGCCCCAGTCTGCTCCCCACTGGTGTTCTCAGATCCACTGATGGGCCCAGCCTCAGCTTCCTCCAGCAACCCCAGCTCCAGTCCTGATGACGACAGCAGCAAGGACTCTGGCTTCACCATTGTGAGTCCCCTGGACATCTGACCACAGTGCCCAGTCCTGCCCCACAGGGATCTAGCCACCCTTCAGTGGCCCCAAGGCCAGACTGAGGCTCATCCAGTGGAGAACCTTCTTAAACCACTGCTTCCTTCCCGGCATGCATTTTGCATTGGTCCAGCCCTTTGAAACCCCTTAGAGAGAAGCATATATGGCCACAAAGCACAGAGGCTTAGGTTTGCCACATGCAGACAGGGCTTTCTGGGCCCTTACCTAATCCCCACCCGACTCTTGCT…
HLUC_RP1_hgx3803v1_pB27_A-94	5p 3p	104470501 / 104470462	Homo sapiens - TBC1D5	https://www.ncbi.nlm.nih.gov/nuccore/NM_014744.2	https://www.ncbi.nlm.nih.gov/gene/?term=9779		A	TBC1D5; [gi|197304773|ref|NM_014744.2| Homo sapiens TBC1 domain family, member 5 (TBC1D5), transcript variant 2, mRNA]	2274	2869	IF	Sense		99.5 / 98.2	CTCAGATCCACTGATGGGCCCAGCCTCAGCTTCCTCCAGCAACCCCAGCTCCAGTCCTGATGACGACAGCAGCGAGGACTCTGGCTTCACCATTGTGAGTCCCCTGGACATCTGACCACAGTGCCCAGTCCTGCCCCACAGGGATCTAGCCACCCTTCAGTGGCCCCAAGGCCAGACTGAGGCTCATCCAGTGGAGAACCTTCTTAAACCACTGCTTCCTTCCCGGCATGCATTTTGCATTGGTCCAGCCCTTTGAAACCCCTTAGAGAGAAGCATATATGGCCACAAAGCACAGAGGCTTAGGTTTGCCACATGCAGACAGGGCTTTCTGGGCCCTTACCTAATCCCCACCCGACTCTTGCTCTGAGTTAGAGCTGAGTTACGTACCCAGTATCACAC…	GATGTTTTAATACACCTACAATGGAATGATGTTATATACTATCTATCGATGATGAGATACCCACGACCGAAAAGGATCTAGACCTAGGCATGACGGCAGGGCACGAACTCAGATCCACTGATGGGCCCAGCTCAGCTTCTCAGCAACCCCAGCTCCAGTCCTGATGACGACAGCAGCGGAGGACTCCTGGCTTCACCATTGTGAGTCCCCTGACCATCTGACCCCAGTGCCCAGTCCTGCCCCACAGGGATCTAGCCCACCCTTCAGTGGCCCCAAGGCCAGACTGAGGCTCATCCAGTGGAGAACCTTCTTAAACCACTGCTTCCTTCCCGGCATGCATTTTGCATTGGTCCAGCCCTTTGAAACCCCTTAGAGAGAAGCATATATGGCCACAAAGCA…	CTCAGATCCACTGATGGGCCCAGCCTCAGCTTCCTCCAGCAACCCCAGCTCCAGTCCTGATGACGACAGCAGCAAGGACTCTGGCTTCACCATTGTGAGTCCCCTGGACATCTGACCACAGTGCCCAGTCCTGCCCCACAGGGATCTAGCCACCCTTCAGTGGCCCCAAGGCCAGACTGAGGCTCATCCAGTGGAGAACCTTCTTAAACCACTGCTTCCTTCCCGGCATGCATTTTGCATTGGTCCAGCCCTTTGAAACCCCTTAGAGAGAAGCATATATGGCCACAAAGCACAGAGGCTTAGGTTTGCCACATGCAGACAGGGCTTTCTGGGCCCTTACCTAATCCCCACCCGACTCTTGCTCTGAGTTAGAGCTGAGTTACGTACCCAGTATCACAC…
HLUC_RP1_hgx3803v1_pB27_A-104	5p 3p	104470501 / 104470462	Homo sapiens - TBC1D5	https://www.ncbi.nlm.nih.gov/nuccore/NM_014744.2	https://www.ncbi.nlm.nih.gov/gene/?term=9779		A	TBC1D5; [gi|197304773|ref|NM_014744.2| Homo sapiens TBC1 domain family, member 5 (TBC1D5), transcript variant 2, mRNA]	2274	2869	IF	Sense		96.3 / 90.2	CTCAGATCCACTGATGGGCCCAGCCTCAGCTTCCTCCAGCAACCCCAGCTCCAGTCCTGATGACGACAGCAGCGAGGACTCTGGCTTCACCATTGTGAGTCCCCTGGACATCTGACCACAGTGCCCAGTCCTGCCCCACAGGGATCTAGCCACCCTTCAGTGGCCCCAAGGCCAGACTGAGGCTCATCCAGTGGAGAACCTTCTTAAACCACTGCTTCCTTCCCGGCATGCATTTTGCATTGGTCCAGCCCTTTGAAACCCCTTAGAGAGAAGCATATATGGCCACAAAGCACAGAGGCTTAGGTTTGCCACATGCAGACAGGGCTTTCTGGGCCCTTACCTAATCCCCACCCGACTCTTGCTCTGAGTTAGAGCTGAGTTACGTACCCAGTATCACAC…	AACACAAAAAGTGTAGTAGCATCATGATGAGTATACATCTATCGATGAGAGATACCCACAAACCAAAAGAGATCTAGACTAGCCATGCGCAGGGGCACGACTCAGATCCACTGATGGTCCAGCTCAGCTCTCCAGCAACCCCAGCTCCAGTCCTGATGACGACAGCAGCGGAGGACTTCTGGCTTTCACCCATTGTGTGAGTCCCCTGGGACCATCCTGGACCCACATTGGCCCAAGTTCTTGCCCCCACCAGGGATTCTTAGGCCACCCCTTCAAGGTGGCCCCCAAAGCCAGGACTGGAGGGTCTCATCCCAGGTGGAGGAAACCTTCCTAAAACCACTGCCTTCCTTCCCGGCATGCATTTTGCAATTGGTCCCAGCCCTTTGAAACCCCTTAGAG…	CTCAGATCCACTGATGGGCCCAGCCTCAGCTTCCTCCAGCAACCCCAGCTCCAGTCCTGATGACGACAGCAGCAAGGACTCTGGCTTCACCATTGTGAGTCCCCTGGACATCTGACCACAGTGCCCAGTCCTGCCCCACAGGGATCTAGCCACCCTTCAGTGGCCCCAAGGCCAGACTGAGGCTCATCCAGTGGAGAACCTTCTTAAACCACTGCTTCCTTCCCGGCATGCATTTTGCATTGGTCCAGCCCTTTGAAACCCCTTAGAGAGAAGCATATATGGCCACAAAGCACAGAGGCTTAGGTTTGCCACATGCAGACAGGGCTTTCTGGGCCCTTACCTAATCCCCACCCGACTCTTGCTCTGAGTTAGAGCTGAGTTACGTACCCAGTATCACAC…
HLUC_RP1_hgx3803v1_pB27_A-85	5p 3p	104470501 / 104470462	Homo sapiens - TBC1D5	https://www.ncbi.nlm.nih.gov/nuccore/NM_014744.2	https://www.ncbi.nlm.nih.gov/gene/?term=9779		A	TBC1D5; [gi|197304773|ref|NM_014744.2| Homo sapiens TBC1 domain family, member 5 (TBC1D5), transcript variant 2, mRNA]	2274	3172	IF	Sense		93.6 / 90.3	CTCAGATCCACTGATGGGCCCAGCCTCAGCTTCCTCCAGCAACCCCAGCTCCAGTCCTGATGACGACAGCAGCAAGGACTCTGGCTTCACCATTGTGAGTCCCCTGGACATCTGACCACAGTGCCCAGTCCTGCCCCACAGGGATCTAGCCACCCTTCAGTGGCCCCAAGGCCAGACTGAGGCTCATCCAGTGGAGAACCTTCTTAAACCACTGCTTCCTTCCCGGCATGCATTTGGCATTGGTCCAGCCCTTTGAAACCCCTTAGAGAGAAGCATATATGGCCACAAAGCACAGAGGCTTAGGTTTGCCACATGCAGACAGGGCTTTCTGGGCCCTTACCTAATCCCCACCCGACTCTTGCTCTGAGTTAGAGCTGAGTTACGTACCCAGTATCACAC…	TCAGTGGGAACTTTAGAGCCAGTTCTCGATGCATGCATGTCAGCTGGAATCTTAGCAAGCATAATGCCTAAGTCATAGGCTTAGTGCCATGCGAGCAGGCCTTAGGACTACCTAATCCCACCGATCTGGCTGAGTAGAGCTAGTACGTACCAGTATCCACTCCCAGGTTAGAAAAGACGATCACCAGTTAGAATCACTTTTCCTCGTCCCATTCTCCCCAGCTGAAGAATGCTGTGCATCTCCATCAGTTATACTTAGACGAGCAGAAAATAGTATTTTCGTATCTCTATCCCTCAAAGCATCAGACATGGAAAATTGGTTTATATCAAGAAAGCTTCCTCTGTGGAAATCTGTCTCAGCCTACTTTATTCCTGCATTGGGAAGCCATATCGCAGAGCT…	CTCAGATCCACTGATGGGCCCAGCCTCAGCTTCCTCCAGCAACCCCAGCTCCAGTCCTGATGACGACAGCAGCAAGGACTCTGGCTTCACCATTGTGAGTCCCCTGGACATCTGACCACAGTGCCCAGTCCTGCCCCACAGGGATCTAGCCACCCTTCAGTGGCCCCAAGGCCAGACTGAGGCTCATCCAGTGGAGAACCTTCTTAAACCACTGCTTCCTTCCCGGCATGCATTTTGCATTGGTCCAGCCCTTTGAAACCCCTTAGAGAGAAGCATATATGGCCACAAAGCACAGAGGCTTAGGTTTGCCACATGCAGACAGGGCTTTCTGGGCCCTTACCTAATCCCCACCCGACTCTTGCTCTGAGTTAGAGCTGAGTTACGTACCCAGTATCACAC…
HLUC_RP1_hgx3803v1_pB27_A-21	5p 3p	104470501 / 104470462	Homo sapiens - TBC1D5	https://www.ncbi.nlm.nih.gov/nuccore/NM_014744.2	https://www.ncbi.nlm.nih.gov/gene/?term=9779		A	TBC1D5; [gi|197304773|ref|NM_014744.2| Homo sapiens TBC1 domain family, member 5 (TBC1D5), transcript variant 2, mRNA]	2274	2869	IF	Sense		99.8 / 99.3	CTCAGATCCACTGATGGGCCCAGCCTCAGCTTCCTCCAGCAACCCCAGCTCCAGTCCTGATGACGACAGCAGCGAGGACTCTGGCTTCACCATTGTGAGTCCCCTGGACATCTGACCACAGTGCCCAGTCCTGCCCCACAGGGATCTAGCCACCCTTCAGTGGCCCCAAGGCCAGACTGAGGCTCATCCAGTGGAGAACCTTCTTAAACCACTGCTTCCTTCCCGGCATGCATTTTGCATTGGTCCAGCCCTTTGAAACCCCTTAGAGAGAAGCATATATGGCCACAAAGCACAGAGGCTTAGGTTTGCCACATGCAGACAGGGCTTTCTGGGCCCTTACCTAATCCCCACCCGACTCTTGCTCTGAGTTAGAGCTGAGTTACGTACCCAGTATCACAC…	CTTTGTTGTGTGTGTGAACCCCGCGGGCGATACAATCATGGATGAGTATACTATCTATCGATGATGAGATACCCACAAACCAAAAAAAGAGATCTAGACTAGCATGCGCAGGGGCACGAACTCAGATCCACTGATGGGCCCAGCTCAGCTTCCTCCCAGCAACCCCAGCTCCAGTCTGATGACGACAGCAGCGAGGACTCTGGCTTCACCATTGTGAGTCCCCTGGACATCTGACCACAGTGCCCAGTCCTGCCCCACAGGGATCTAGCCACCCTTCAGTGGCCCCAAGGCCAGACTGAGGCTCATCCAGTGGAGAACCTTCTTAAACCACTGCTTCCTTCCCGGCATGCATTTTGCATTGGTCCAGCCCTTTGAAACCCCTTAGAGAGAAGCATATAT…	CTCAGATCCACTGATGGGCCCAGCCTCAGCTTCCTCCAGCAACCCCAGCTCCAGTCCTGATGACGACAGCAGCAAGGACTCTGGCTTCACCATTGTGAGTCCCCTGGACATCTGACCACAGTGCCCAGTCCTGCCCCACAGGGATCTAGCCACCCTTCAGTGGCCCCAAGGCCAGACTGAGGCTCATCCAGTGGAGAACCTTCTTAAACCACTGCTTCCTTCCCGGCATGCATTTTGCATTGGTCCAGCCCTTTGAAACCCCTTAGAGAGAAGCATATATGGCCACAAAGCACAGAGGCTTAGGTTTGCCACATGCAGACAGGGCTTTCTGGGCCCTTACCTAATCCCCACCCGACTCTTGCTCTGAGTTAGAGCTGAGTTACGTACCCAGTATCACAC…
HLUC_RP1_hgx3803v1_pB27_A-23	5p 3p	104470501 / 104470462	Homo sapiens - TBC1D5	https://www.ncbi.nlm.nih.gov/nuccore/NM_014744.2	https://www.ncbi.nlm.nih.gov/gene/?term=9779		A	TBC1D5; [gi|197304773|ref|NM_014744.2| Homo sapiens TBC1 domain family, member 5 (TBC1D5), transcript variant 2, mRNA]	2274	2869	IF	Sense		99.2 / 92.7	CTCAGATCCACTGATGGGCCCAGCCTCAGCTTCCTCCAGCAACCCCAGCTCCAGTCCTGATGACGACAGCAGCGAGGACTCTGGCTTCACCATTGTGAGTCCCCTGGACATCTGACCACAGTGCCCAGTCCTGCCCCACAGGGATCTAGCCACCCTTCAGTGGCCCCAAGGCCAGACTGAGGCTCATCCAGTGGAGAACCTTCTTAAACCACTGCTTCCTTCCCGGCATGCATTTTGCATTGGTCCAGCCCTTTGAAACCCCTTAGAGAGAAGCATATATGGCCACAAAGCACAGAGGCTTAGGTTTGCCACATGCAGACAGGGCTTTCTGGGCCCTTACCTAATCCCCACCCGACTCTTGCTCTGAGTTAGAGCTGAGTTACGTACCCAGTATCACAC…	CGCGGGTGATATCATACATGATGATGTAATACTATCTATCGATGATGAGATAGCCCACCAACCAAAAAAGAGATCCTAGACTAGGCCATGCGCAAGGGCACGACTCAGATCCACTGATGGGCCCAGCCTCAGCTCCTCCAGCAACCCCAGCTCCAGTCCTGATGACGACAGCAGCGAGGACTCTGGCCTTCACCCATTGTGAGTCCCCTGGACATCCTGACCACCAGTGCCCCAGTCCTTGCCCCCACCAGGGGATCCTAGCCCACCCCTCCAGGTGGCCCCCAAAGGGCCCAGGACTGAAGGCTTCATCCCAGGTGGGAGGAACCCTCCTAAAACACTGCTTCCCTTCCCCGGGCATGCATTTTTGCATTTGTTCCAGCCCCTTTGAAACCCCCTTAG…	CTCAGATCCACTGATGGGCCCAGCCTCAGCTTCCTCCAGCAACCCCAGCTCCAGTCCTGATGACGACAGCAGCAAGGACTCTGGCTTCACCATTGTGAGTCCCCTGGACATCTGACCACAGTGCCCAGTCCTGCCCCACAGGGATCTAGCCACCCTTCAGTGGCCCCAAGGCCAGACTGAGGCTCATCCAGTGGAGAACCTTCTTAAACCACTGCTTCCTTCCCGGCATGCATTTTGCATTGGTCCAGCCCTTTGAAACCCCTTAGAGAGAAGCATATATGGCCACAAAGCACAGAGGCTTAGGTTTGCCACATGCAGACAGGGCTTTCTGGGCCCTTACCTAATCCCCACCCGACTCTTGCTCTGAGTTAGAGCTGAGTTACGTACCCAGTATCACAC…
HLUC_RP1_hgx3803v1_pB27_A-8	5p 3p	104470501 / 104470462	Homo sapiens - TBC1D5	https://www.ncbi.nlm.nih.gov/nuccore/NM_014744.2	https://www.ncbi.nlm.nih.gov/gene/?term=9779		A	TBC1D5; [gi|197304773|ref|NM_014744.2| Homo sapiens TBC1 domain family, member 5 (TBC1D5), transcript variant 2, mRNA]	2274	3172	IF	Sense		91.2 / 89.2	CTCAGATCCACTGATGGGCCCAGCCTCAGCTTCCTCCAGCAACCCCAGCTCCAGTCCTGATGACGACAGCAGCAAGGACTCTGGCTTCACCATTGTGAGTCCCCTGGACATCTGACCACAGTGCCCAGTCCTGCCCCACAGGGATCTAGCCACCCTTCAGTGGCCCCAAGGCCAGACTGAGGCTCATCCAGTGGAGAACCTTCTTAAACCACTGCTTCCTTCCCGGCATGCATTTGGCATTGGTCCAGCCCTTTGAAACCCCTTAGAGAGAAGCATATATGGCCACAAAGCACAGAGGCTTAGGTTTGCCACATGCAGACAGGGCTTTCTGGGCCCTTACCTAATCCCCACCCGACTCTTGCTCTGAGTTAGAGCTGAGTTACGTACCCAGTATCACAC…	CAGGCCAGGCAGTAGGTCACATGGACCTTAACAGTCTCCGGAGCATGGCATGTCAGCTGGAACTAGAGAGAGCATAAGGCTAAGCCAGGCTTAGTTGCCAATCGACAGGCTTTGGCTACCTTATCCACGATCTGCTGAGTAGGCTGGGTACGTCCCAGTTCACTCCCAGTGGAAAGACCGATCCCATAGGATTCACTTTGCTCGTCCTTCTCCCAGCTAAGATGGTTGGCACTTCCATCAGTATACTAGAAGAAGCAAGAAATTAGTATTTTCGTATCTTCTATCCCTCAAAGCATCAGACATGGGAAAATTGGTTTATACCAAGAAAGCTTCCTCTGTGGAAATCTGTCTCAGCCTACTTTATTCCTGCATTGGGAAGCCATATCGCAGAGCTAAATG…	CTCAGATCCACTGATGGGCCCAGCCTCAGCTTCCTCCAGCAACCCCAGCTCCAGTCCTGATGACGACAGCAGCAAGGACTCTGGCTTCACCATTGTGAGTCCCCTGGACATCTGACCACAGTGCCCAGTCCTGCCCCACAGGGATCTAGCCACCCTTCAGTGGCCCCAAGGCCAGACTGAGGCTCATCCAGTGGAGAACCTTCTTAAACCACTGCTTCCTTCCCGGCATGCATTTTGCATTGGTCCAGCCCTTTGAAACCCCTTAGAGAGAAGCATATATGGCCACAAAGCACAGAGGCTTAGGTTTGCCACATGCAGACAGGGCTTTCTGGGCCCTTACCTAATCCCCACCCGACTCTTGCTCTGAGTTAGAGCTGAGTTACGTACCCAGTATCACAC…
HLUC_RP1_hgx3803v1_pB27_A-60	5p 3p	104470501 / 104470462	Homo sapiens - TBC1D5	https://www.ncbi.nlm.nih.gov/nuccore/NM_014744.2	https://www.ncbi.nlm.nih.gov/gene/?term=9779		A	TBC1D5; [gi|197304773|ref|NM_014744.2| Homo sapiens TBC1 domain family, member 5 (TBC1D5), transcript variant 2, mRNA]	2274	3309	IF	Sense		87.2 / 94.1	CTCAGATCCACTGATGGGCCCAGCCTCAGCTTCCTCCAGCAACCCCAGCTCCAGTCCTGATGACGACAGCAGCAAGGACTCTGGCTTCACCATTGTGAGTCCCCTGGACATCTGACCACAGTGCCCAGTCCTGCCCCACAGGGATCTAGCCACCCTTCAGTGGCCCCAAGGCCAGACTGAGGCTCATCCAGTGGAGAACCTTCTTAAACCACTGCTTCCTTCCCGGCATGCATTTGGCATTGGTCCAGCCCTTTGAAACCCCTTAGAGAGAAGCATATATGGCCACAAAACACAGAGGCTTAGGTTTGCCACATGCAAACAGAGGTTTCTGGGGCCTTACCTAATACCCACCCCCACTCTTGCTCTGAGATAGAAGATGAAGTTCGTGCCCCCCTATCC…	ACGGAGGGCTTAGGTTGGCCACATATGCGAGAACAGGCCTTCGGCCTAACCCTATTCCCACCGAATCTTGTTCGAGTAGAGCTGGAGGTTACGTTCCAGTATCCACACCTCCACAGTAGAAAAAGACCGAATCCACAATTTAGAATTCACCTTTTCCTTCTGTCCCCTTCTCTCCCCAGCTAAGAATGTGTGGGCACCCTCCCATCAGTTAATACTTAGAAGAGCAGAAATAGTTATTTTCGTATCTTCTATCCCTCAAAGCATCAGACATGGGAAAATTGGTTTATACCAAGAAAGCTTCCTCTGTGGAAATCTGTCTCAGCCTACTTTATTCCTGCATTGGGAAGCCATATCGCAGAGCTAAATGCAATAGAATGAACCAGAACTAGTGGATTCCAG…	CTCAGATCCACTGATGGGCCCAGCCTCAGCTTCCTCCAGCAACCCCAGCTCCAGTCCTGATGACGACAGCAGCAAGGACTCTGGCTTCACCATTGTGAGTCCCCTGGACATCTGACCACAGTGCCCAGTCCTGCCCCACAGGGATCTAGCCACCCTTCAGTGGCCCCAAGGCCAGACTGAGGCTCATCCAGTGGAGAACCTTCTTAAACCACTGCTTCCTTCCCGGCATGCATTTTGCATTGGTCCAGCCCTTTGAAACCCCTTAGAGAGAAGCATATATGGCCACAAAGCACAGAGGCTTAGGTTTGCCACATGCAGACAGGGCTTTCTGGGCCCTTACCTAATCCCCACCCGACTCTTGCTCTGAGTTAGAGCTGAGTTACGTACCCAGTATCACAC…
HLUC_RP1_hgx3803v1_pB27_A-50	5p 3p	104470532 / 104470462	Homo sapiens - TBC1D5	https://www.ncbi.nlm.nih.gov/nuccore/NM_014744.2	https://www.ncbi.nlm.nih.gov/gene/?term=9779		A	TBC1D5; [gi|197304773|ref|NM_014744.2| Homo sapiens TBC1 domain family, member 5 (TBC1D5), transcript variant 2, mRNA]	2274	2869	IF	Sense		95.0 / 95.1	CTCAGATCCACTGATGGGCCCAGCCTCAGCTTCCTCCAGCAACCCCAGCTCCAGTCCTGATGACGACAGCAGCGAGGACTCTGGCTTCACCATTGTGAGTCCCCTGGACATCTGACCACAGTGCCCAGTCCTGCCCCACAGGGATCTAGCCACCCTTCAGTGGCCCCAAGGCCAGACTGAGGCTCATCCAGTGGAGAACCTTCTTAAACCACTGCTTCCTTCCCGGCATGCATTTTGCATTGGTCCAGCCCTTTGAAACCCCTTAGAGAGAAGCATATATGGCCACAAAGCACAGAGGCTTAGGTTTGCCACATGCAGACAGGGCTTTCTGGGCCCTTACCTAATCCCCCCCCCGACTCTTGCTCTGAGTTAGAGCTGAGTAACGTACCCAGTATCACA…	TGTTATGGGAACCCCAAGTGAGTATCATACATGATGAGTTACCATCATCGATGATGAGTTCGATATGAGAGATCTGACTAGCATGTCGCAGATCAGACCAGTCATGATGGCCAGCTAGCTCTCAGCACCAGCTCAGTCTGATGCGACAGAGCGAGACTCTGCTTCACCATGTGAGTCCTGACAATCTGACCCCAGTGCCCAGTCCTGCCCACAGGGATCTAGCCACCCTTCAGTGGCCCCAAGGCCAGACTGAGGCTTCATCCCAGTGGAGACCTTCTTAAACCACTGCTTCCTTCCCGGCATGCATTTTGCATTGTCCAGCCCTTTGAAACCCCTTAGAGAGAAGCATATAGGCCACAAAGCACAGAGGCTTAGGTTTGCCACATGCAGACAGGGCTT…	CTCAGATCCACTGATGGGCCCAGCCTCAGCTTCCTCCAGCAACCCCAGCTCCAGTCCTGATGACGACAGCAGCAAGGACTCTGGCTTCACCATTGTGAGTCCCCTGGACATCTGACCACAGTGCCCAGTCCTGCCCCACAGGGATCTAGCCACCCTTCAGTGGCCCCAAGGCCAGACTGAGGCTCATCCAGTGGAGAACCTTCTTAAACCACTGCTTCCTTCCCGGCATGCATTTTGCATTGGTCCAGCCCTTTGAAACCCCTTAGAGAGAAGCATATATGGCCACAAAGCACAGAGGCTTAGGTTTGCCACATGCAGACAGGGCTTTCTGGGCCCTTACCTAATCCCCACCCGACTCTTGCTCTGAGTTAGAGCTGAGTTACGTACCCAGTATCACAC…
HLUC_RP1_hgx3803v1_pB27_A-162	5p 3p	104470387 / 104470462	Homo sapiens - TBC1D5	https://www.ncbi.nlm.nih.gov/nuccore/NM_014744.2	https://www.ncbi.nlm.nih.gov/gene/?term=9779		A	TBC1D5; [gi|197304773|ref|NM_014744.2| Homo sapiens TBC1 domain family, member 5 (TBC1D5), transcript variant 2, mRNA]	2274	2869	IF	Sense		91.3 / 95.9	CTCAGATCCACTGATGGGCCCAGCCTCAGCTTCCTCCAGCAACCCCAGCTCCAGTCCTGATGACGACAGCAGCGAGGACTCTGGCTTCACCATTGTGAGTCCCCTGGACATCTGACCACAGTGCCCAGTCCTGCCCCACAGGGATCTAGCCACCCTTCAGTGGCCCCAAGGCCAGACTGAGGCTCATCCAGTGGAGAACCTTCTTAAACCACTGCTTCCTTCCCGGCATGCATTTTGCATTGGTCCAGCCCTTTGAAACCCCTTAGAGAGAAGCATATATGGCCACAAAGCACAGAGGCTTAGGTTTGCCACATGCAGACAGGGGCTTTCTGGGCCCTTACCTAATCCCCCCCCCGACTCTTGCTCTGAGTTAGAGCTGAGTTACGTACCCAGTATCAC…	GGTGGGGCCCTCTGGTGCCCCCGACGCACGCGCTGTGATTGAGTACGTCATGATGATTAATACTATCTATCGATGATGAAGATACCCCACCAAACCCCAAAAAAAGAGATCCTAGAACTAGCCATGGCCGCAGGGGCACGAACTCAGATCCACTGATGGGCCCAGCCTCAGCTTCCTCCAGCAACCCCAGCTCCAGTCCTGATGACGACAGCAGCGAGGACTCTGGCTTCACCATTGTGAGTCCCCTGGACAATCTGACCACAGTGCCCAGTCCTGCCCCACAGGGATCTTAGCCACCCTTTCAGGTGGCCCCCAAGGCCAGACTGAAGGCTCATCCCAGTGGGAGAGAACTTTCTTTAACCCACTGCTTTCCTTCCCGGCCATGCCATTTTGCCATTG…	CTCAGATCCACTGATGGGCCCAGCCTCAGCTTCCTCCAGCAACCCCAGCTCCAGTCCTGATGACGACAGCAGCAAGGACTCTGGCTTCACCATTGTGAGTCCCCTGGACATCTGACCACAGTGCCCAGTCCTGCCCCACAGGGATCTAGCCACCCTTCAGTGGCCCCAAGGCCAGACTGAGGCTCATCCAGTGGAGAACCTTCTTAAACCACTGCTTCCTTCCCGGCATGCATTTTGCATTGGTCCAGCCCTTTGAAACCCCTTAGAGAGAAGCATATATGGCCACAAAGCACAGAGGCTTAGGTTTGCCACATGCAGACAGGGCTTTCTGGGCCCTTACCTAATCCCCACCCGACTCTTGCTCTGAGTTAGAGCTGAGTTACGTACCCAGTATCACAC…
HLUC_RP1_hgx3803v1_pB27_A-4	5p 3p	104470387 / 104470462	Homo sapiens - TBC1D5	https://www.ncbi.nlm.nih.gov/nuccore/NM_014744.2	https://www.ncbi.nlm.nih.gov/gene/?term=9779		A	TBC1D5; [gi|197304773|ref|NM_014744.2| Homo sapiens TBC1 domain family, member 5 (TBC1D5), transcript variant 2, mRNA]	2274	2869	IF	Sense		89.4 / 90.6	CTCAGATCCACTGATGGGCCCAGCCTCAGCTTCCTCCAGCAACCCCAGCTCCAGTCCTGATGACGACAGCAGCGAGGACTCTGGCTTCACCATTGTGAGTCCCCTGGACATCTGACCACAGTGCCCAGTCCTGCCCCACAGGGATCTAGCCACCCTTCAGTGGCCCCAAGGCCAGACTGAGGCTCATCCAGTGGAGAACCTTCTTAAACCACTGCTTCCTTCCCGGCATGCATTTTGCATTGGTCCAGCCCTTTGAAACCCCTTAGAGAGAAGCATATATGGCCACAAAGCACAGAGGCTTAGGTTTGCCACATGCAGACAGGGCTTTCTGGGCCCTTACCTAATCCCCACCCGACTCTTGCTCTGAGTTTAGAGCTGAGTTACGTACCCAGTATCACA…	GTTTGTGACACACCGCGCGTGTCGCAAGCATCATGATGAGTATACATCATCGATGATGAGATACCCACAACCCAAAAGAGATCTAGACTAGCATGCCGCAGGGCACGACTCAGATCCACTGATGGGCCCAGCTCAGCTCCTCCAGCAACCCCAGCTCCCAGTCCTGATGACGACAGCAGCGGAGGACTCCTGGCTTCACCATTGTGGAAGTTCCCCTGGGACATTCTGAACCCACAAGTGGCCAAGTCCTTGCCCCCACCAAGGGGATTCTAGGCCCACCCCTTCCAGTTGGCCCCCAGGGCCAGGACTGAGGGCTCCATTCCAGTGGGAGGACCTTTTTTAAACCACTGCTTCCCTCCCGGGCATGCATTTTTGCAATTGTTCCAGCCCCTTTGAAAC…	CTCAGATCCACTGATGGGCCCAGCCTCAGCTTCCTCCAGCAACCCCAGCTCCAGTCCTGATGACGACAGCAGCAAGGACTCTGGCTTCACCATTGTGAGTCCCCTGGACATCTGACCACAGTGCCCAGTCCTGCCCCACAGGGATCTAGCCACCCTTCAGTGGCCCCAAGGCCAGACTGAGGCTCATCCAGTGGAGAACCTTCTTAAACCACTGCTTCCTTCCCGGCATGCATTTTGCATTGGTCCAGCCCTTTGAAACCCCTTAGAGAGAAGCATATATGGCCACAAAGCACAGAGGCTTAGGTTTGCCACATGCAGACAGGGCTTTCTGGGCCCTTACCTAATCCCCACCCGACTCTTGCTCTGAGTTAGAGCTGAGTTACGTACCCAGTATCACAC…
HLUC_RP1_hgx3803v1_pB27_A-121	5p 3p	104470387 / 104470462	Homo sapiens - TBC1D5	https://www.ncbi.nlm.nih.gov/nuccore/NM_014744.2	https://www.ncbi.nlm.nih.gov/gene/?term=9779		A	TBC1D5; [gi|197304773|ref|NM_014744.2| Homo sapiens TBC1 domain family, member 5 (TBC1D5), transcript variant 2, mRNA]	2274	2869	IF	Sense		89.9 / 95.4	CTCAGATCCACTGATGGGCCCAGCCTCAGCTTCCTCCAGCAACCCCAGCTCCAGTCCTGATGACGACAGCAGCGAGGACTCTGGCTTCACCATTGTGAGTCCCCTGGACATCTGACCACAGTGCCCAGTCCTGCCCCACAGGGATCTAGCCACCCTTCAGTGGCCCCAAGGCCAGACTGAGGCTCATCCAGTGGAGAACCTTCTTAAACCACTGCTTCCTTCCCGGCATGCATTTTGCATTGGTCCAGCCCTTTGAAACCCCTTAGAGAGAAGCATATATGGCCACAAAGCACAGAGGCTTAGGTTTGCCACATGCAGACAGGGGCTTTCTGGGCCCTTACCTAAATCCCCACCCGACTCTTGCTCTGAGTTTAGAGCTGAGTTTACGTACCCCAGTAT…	CTCAGATCCACTGATGGGCCCAGCCTCAGCTTCCTCCCAGCAACCCCAGCTCCAGTCCTGATGACGACAGCAGCGGAGGACTCTGGCTTCACCATTGTGAGTCCCCTGGACAATCTGACCCACAGTGCCCAGTCCTGCCCCACCAGGGATCCTAGCCACCCTTTCAGGTGGCCCCCAAGGCAGACTGAAGGCTCATCCAGTGGAGGAACCTTCTTTAACCCACTGCTTCCCTCCCCGGCATGCATTTTTGCATTTGGTCCCAGCCCCTTGGAACCCCCTTAGAGAGAAAGCATATATGCCCACAAAAGCACAGAGGCTTTAGGTTTGCCACATGCAGACAGGGCTTTCTGGGCCCTTACCTAATCCCCACCCGACTCTTGCTCTGAGTTAGAGCTGAGT…	CTCAGATCCACTGATGGGCCCAGCCTCAGCTTCCTCCAGCAACCCCAGCTCCAGTCCTGATGACGACAGCAGCAAGGACTCTGGCTTCACCATTGTGAGTCCCCTGGACATCTGACCACAGTGCCCAGTCCTGCCCCACAGGGATCTAGCCACCCTTCAGTGGCCCCAAGGCCAGACTGAGGCTCATCCAGTGGAGAACCTTCTTAAACCACTGCTTCCTTCCCGGCATGCATTTTGCATTGGTCCAGCCCTTTGAAACCCCTTAGAGAGAAGCATATATGGCCACAAAGCACAGAGGCTTAGGTTTGCCACATGCAGACAGGGCTTTCTGGGCCCTTACCTAATCCCCACCCGACTCTTGCTCTGAGTTAGAGCTGAGTTACGTACCCAGTATCACAC…
HLUC_RP1_hgx3803v1_pB27_A-1	5p 3p	104470501 / 104470462	Homo sapiens - TBC1D5	https://www.ncbi.nlm.nih.gov/nuccore/NM_014744.2	https://www.ncbi.nlm.nih.gov/gene/?term=9779		A	TBC1D5; [gi|197304773|ref|NM_014744.2| Homo sapiens TBC1 domain family, member 5 (TBC1D5), transcript variant 2, mRNA]	2274	2869	IF	Sense		99.8 / 99.5	CTCAGATCCACTGATGGGCCCAGCCTCAGCTTCCTCCAGCAACCCCAGCTCCAGTCCTGATGACGACAGCAGCGAGGACTCTGGCTTCACCATTGTGAGTCCCCTGGACATCTGACCACAGTGCCCAGTCCTGCCCCACAGGGATCTAGCCACCCTTCAGTGGCCCCAAGGCCAGACTGAGGCTCATCCAGTGGAGAACCTTCTTAAACCACTGCTTCCTTCCCGGCATGCATTTTGCATTGGTCCAGCCCTTTGAAACCCCTTAGAGAGAAGCATATATGGCCACAAAGCACAGAGGCTTAGGTTTGCCACATGCAGACAGGGCTTTCTGGGCCCTTACCTAATCCCCACCCGACTCTTGCTCTGAGTTAGAGCTGAGTTACGTACCCAGTATCACAC…	TTCTTATCAATGGTGTGTGTGTGCGCAACACACGCGCCGCGTGACGATATTCATCATGATGAGTATACATCTATTCGATGATGAGATACCACAAACCAAAAAGAGATCCTAGACTAGCCATGCGCAGGGCACGACTCAGATCCACTGATGGGCCCAGCCTCAGCTCCTCCAGCAACCCCAGCTCCAGTCCTGATGACGACAGCAGCGAGGACTCTGGCTTCACCATTGTGAGTCCCCTGGACATCTGACCACAGTGCCCAGTCCTGCCCCACAGGGATCTAGCCACCCTTTCAGTGGCCCCAAGGCCAGACTGAGGCTCATCCAGTGGAGAACCTTCTTAAACCACTGCTTCCTTCCCGGCATGCATTTTGCATTGGTCCAGCCCTTTGAAACCCCTTA…	CTCAGATCCACTGATGGGCCCAGCCTCAGCTTCCTCCAGCAACCCCAGCTCCAGTCCTGATGACGACAGCAGCAAGGACTCTGGCTTCACCATTGTGAGTCCCCTGGACATCTGACCACAGTGCCCAGTCCTGCCCCACAGGGATCTAGCCACCCTTCAGTGGCCCCAAGGCCAGACTGAGGCTCATCCAGTGGAGAACCTTCTTAAACCACTGCTTCCTTCCCGGCATGCATTTTGCATTGGTCCAGCCCTTTGAAACCCCTTAGAGAGAAGCATATATGGCCACAAAGCACAGAGGCTTAGGTTTGCCACATGCAGACAGGGCTTTCTGGGCCCTTACCTAATCCCCACCCGACTCTTGCTCTGAGTTAGAGCTGAGTTACGTACCCAGTATCACAC…
HLUC_RP1_hgx3803v1_pB27_A-93	5p 3p	104470501 / 104470429	Homo sapiens - TBC1D5	https://www.ncbi.nlm.nih.gov/nuccore/NM_014744.2	https://www.ncbi.nlm.nih.gov/gene/?term=9779		A	TBC1D5; [gi|197304773|ref|NM_014744.2| Homo sapiens TBC1 domain family, member 5 (TBC1D5), transcript variant 2, mRNA]	2274	2869	IF	Sense		98.5 / 89.1	CTCAGATCCACTGATGGGCCCAGCCTCAGCTTCCTCCAGCAACCCCAGCTCCAGTCCTGATGACGACAGCAGCGAGGACTCTGGCTTCACCATTGTGAGTCCCCTGGACATCTGACCACAGTGCCCAGTCCTGCCCCACAGGGATCTAGCCACCCTTCAGTGGCCCCAAGGCCAGACTGAGGCTCATCCAGTGGAGAACCTTCTTAAACCACTGCTTCCTTCCCGGCATGCATTTTGCATTGGTCCAGCCCTTTGAAACCCCTTAGAGAGAAGCATATATGGCCACAAAGCACAGAGGCTTAGGTTTGCCACATGCAGACAGGGCTTTCTGGGCCCTTACCTAATCCCCACCCGACTCTTGCTCTGAGTTAGAGCTGAGTTACGTACCCAGTATCACAC…	TGTGTGTGGTGTGTATGACACCCCCGCGGAGTCGATACATCATGGATGATCAATACATCTATCGATGATGAGATACCCACCAACCAAAAAAGAGATCTTAGACTAGCCATGGCGCAGGGGCACGAACTCAGATCCACTGATGGGCCCAGCCTCAGCTTCCTCCCAGCAACCCCAGCTCCAGTCCTGATGACGACAAGCAGGCGGAGGGACTCCTGGCTTCACCCATTGTGTGAGTCCCCTGGACAATCTTGAACCCACCAGTGGCCCAAGTCCTTGCCCCCACCAGGGATCCTAGGCCCACCCCTCCAGGTGGCCCCCAGGGCAGGACTGGAGGCTTCATTCAGTGGGAGGAACCCTTTTTAACCCACTGCTCCTTTCCGGCCATGCCATTTGCATTGG…	CTCAGATCCACTGATGGGCCCAGCCTCAGCTTCCTCCAGCAACCCCAGCTCCAGTCCTGATGACGACAGCAGCAAGGACTCTGGCTTCACCATTGTGAGTCCCCTGGACATCTGACCACAGTGCCCAGTCCTGCCCCACAGGGATCTAGCCACCCTTCAGTGGCCCCAAGGCCAGACTGAGGCTCATCCAGTGGAGAACCTTCTTAAACCACTGCTTCCTTCCCGGCATGCATTTTGCATTGGTCCAGCCCTTTGAAACCCCTTAGAGAGAAGCATATATGGCCACAAAGCACAGAGGCTTAGGTTTGCCACATGCAGACAGGGCTTTCTGGGCCCTTACCTAATCCCCACCCGACTCTTGCTCTGAGTTAGAGCTGAGTTACGTACCCAGTATCACAC…
HLUC_RP1_hgx3803v1_pB27_A-135	5p 3p	104470501 / 104470429	Homo sapiens - TBC1D5	https://www.ncbi.nlm.nih.gov/nuccore/NM_014744.2	https://www.ncbi.nlm.nih.gov/gene/?term=9779		A	TBC1D5; [gi|197304773|ref|NM_014744.2| Homo sapiens TBC1 domain family, member 5 (TBC1D5), transcript variant 2, mRNA]	2274	2869	IF	Sense		95.5 / 89.2	CTCAGATCCACTGATGGGCCCAGCCTCAGCTTCCTCCAGCAACCCCAGCTCCAGTCCTGATGACGACAGCAGCGAGGACTCTGGCTTCACCATTGTGAGTCCCCTGGACATCTGACCACAGTGCCCAGTCCTGCCCCACAGGGATCTAGCCACCCTTCAGTGGCCCCAAGGCCAGACTGAGGCTCATCCAGTGGAGAACCTTCTTAAACCACTGCTTCCTTCCCGGCATGCATTTTGCATTGGTCCAGCCCTTTGAAACCCCTTAGAGAGAAGCATATATGGCCACAAAGCACAGAGGCTTAGGTTTGCCACATGCAGACAGGGCTTTCTGGGCCCTTACCTAATCCCCACCCGAATCTTGCTCTGAGTTAGAGCTGAATTACGTACCCAGTATCGCAC…	CTCAGATCCACTGATGGGCCCAGCCTCAGCTTCCTCCCAGCAACCCCAGCTCCAGTCCTGATGACGACCAGCAGCGGAGGACTTCTGGCTTTCACCCATTGTGAGTCCCCTGGACAATCTGACCACCAGTGGCCCCAGTCCTTGCCCCCAACAGGGAATTCTAAGCCCACCCCTCCAGTTGGCCCCCAGGGCAGGATTGAGGCTCTCATTCCAGTGGGAGGAACCCTTTTTAACCCATGGCTTCCTCCCCGCCAGCCATTTGCCATTGTTCCAGCCCTTTTGAACCCCTTAAGAGAGAAAGCAAAAAAGGCCCCAAAAGCACAGAGGGCTTTAGGTTTGCCAACATGCAGACAGGGGCTTTTCTGGGCCCCTTACCCTAAATCCCCCACCCCGACTCTT…	CTCAGATCCACTGATGGGCCCAGCCTCAGCTTCCTCCAGCAACCCCAGCTCCAGTCCTGATGACGACAGCAGCAAGGACTCTGGCTTCACCATTGTGAGTCCCCTGGACATCTGACCACAGTGCCCAGTCCTGCCCCACAGGGATCTAGCCACCCTTCAGTGGCCCCAAGGCCAGACTGAGGCTCATCCAGTGGAGAACCTTCTTAAACCACTGCTTCCTTCCCGGCATGCATTTTGCATTGGTCCAGCCCTTTGAAACCCCTTAGAGAGAAGCATATATGGCCACAAAGCACAGAGGCTTAGGTTTGCCACATGCAGACAGGGCTTTCTGGGCCCTTACCTAATCCCCACCCGACTCTTGCTCTGAGTTAGAGCTGAGTTACGTACCCAGTATCACAC…
HLUC_RP1_hgx3803v1_pB27_A-79	5p	104470501	Homo sapiens - TBC1D5	https://www.ncbi.nlm.nih.gov/nuccore/NM_014744.2	https://www.ncbi.nlm.nih.gov/gene/?term=9779		A	TBC1D5; [gi|197304773|ref|NM_014744.2| Homo sapiens TBC1 domain family, member 5 (TBC1D5), transcript variant 2, mRNA]	2274	No Data	IF	Sense		95.2	CTCAGATCCACTGATGGGCCCAGCCTCAGCTTCCTCCAGCAACCCCAGCTCCAGTCCTGATGACGACAGCAGCAAGGACTCTGGCTTCACCATTGTGAGTCCCCTGGACATCTGACCACAGTGCCCAGTCCTGCCCCACAGGGATCTAGCCACCCTTCAGTGGCCCCAAGGCCAGACTGAGGCTCATCCAGTGGAGAACCTTCTTAAACCACTGCTTCCTTCCCGGCATGCATTTGGCATTGGTCCAGCCCTTTGAAACCCCTTAGAGAGAAGCATATATGGCCACAAAGCACAGAGGCTTAGGTTTGCCACATGCAGACAGGGCTTTCTGGGCCCTTACCTAATCCCCACCCGACTCTTGCTCTGAGTTAGAGCTGAGTTACGTACCCAGTATCACAC…
HLUC_RP1_hgx3803v1_pB27_A-140	5p	104470501	Homo sapiens - TBC1D5	https://www.ncbi.nlm.nih.gov/nuccore/NM_014744.2	https://www.ncbi.nlm.nih.gov/gene/?term=9779		A	TBC1D5; [gi|197304773|ref|NM_014744.2| Homo sapiens TBC1 domain family, member 5 (TBC1D5), transcript variant 2, mRNA]	2274	No Data	IF	Sense		91.1	CTCAGATCCACTGATGGGCCCAGCCTCAGCTTCCTCCAGCAACCCCAGCTCCAGTCCTGATGACGACAGCAGCAAGGACTCTGGCTTCACCATTGTGAGTCCCCTGGACATCTGACCACAGTGCCCAGTCCTGCCCCACAGGGATCTAGCCACCCTTCAGTGGCCCCAAGGCCAGACTGAGGCTCATCCAGTGGAGAACCTTCTTAAACCACTGCTTCCTTCCCGGCATGCATTTGGCATTGGTCCAGCCCTTTGAAACCCCTTAGAGAGAAGCATATATGGCCACAAAGCACAGAGGCTTAGGTTTGCCACATGCAGACAGGGCTTTCTGGGCCCTTACCTAATCCCCACCCGACTCTTGCTCTGAGTTAGAGCTGAGTTACGTACCCAGTATCACAC…
HLUC_RP1_hgx3803v1_pB27_A-71	5p	104470501	Homo sapiens - TBC1D5	https://www.ncbi.nlm.nih.gov/nuccore/NM_014744.2	https://www.ncbi.nlm.nih.gov/gene/?term=9779		A	TBC1D5; [gi|197304773|ref|NM_014744.2| Homo sapiens TBC1 domain family, member 5 (TBC1D5), transcript variant 2, mRNA]	2274	No Data	IF	Sense		93.4	CTCAGATCCACTGATGGGCCCAGCCTCAGCTTCCTCCAGCAACCCCAGCTCCAGTCCTGATGACGACAGCAGCAAGGACTCTGGCTTCACCATTGTGAGTCCCCTGGACATCTGACCACAGTGCCCAGTCCTGCCCCACAGGGATCTAGCCACCCTTCAGTGGCCCCAAGGCCAGACTGAGGCTCATCCAGTGGAGAACCTTCTTAAACCACTGCTTCCTTCCCGGCATGCATTTGGCATTGGTCCAGCCCTTTGAAACCCCTTAGAGAGAAGCATATATGGCCACAAAGCACAGAGGCTTAGGTTTGCCACATGCAGACAGGGCTTTCTGGGCCCTTACCTAATCCCCACCCGACTCTTGCTCTGAGTTAGAGCTGAGTTACGTACCCAGTATCACAC…
HLUC_RP1_hgx3803v1_pB27_A-170	5p 3p	104470501	Homo sapiens - TBC1D5	https://www.ncbi.nlm.nih.gov/nuccore/NM_014744.2	https://www.ncbi.nlm.nih.gov/gene/?term=9779		A	TBC1D5; [gi|197304773|ref|NM_014744.2| Homo sapiens TBC1 domain family, member 5 (TBC1D5), transcript variant 2, mRNA]	2274	2750	IF	Sense		99.6 / 99.4	CTCAGATCCACTGATGGGCCCAGCCTCAGCTTCCTCCAGCAACCCCAGCTCCAGTCCTGATGACGACAGCAGCAAGGACTCTGGCTTCACCATTGTGAGTCCCCTGGACATCTGACCACAGTGCCCAGTCCTGCCCCACAGGGATCTAGCCACCCTTCAGTGGCCCCAAGGCCAGACTGAGGCTCATCCAGTGGAGAACCTTCTTAAACCACTGCTTCCTTCCCGGCATGCATTTGGCATTGGTCCAGCCCTTTGAAACCCCTTAGAGAGAAGCATATATGGCCACAAAGCACAGAGGCTTAGGTTTGCCACATGCAGACAGGGCTTTCTGGGCCCTTACCTAATCCCCACCCGACTCTTGCTCTGAGTTAGAGCTGAGTTACGTACCCAGTATCACAC…	CTCAGATCCACTGATGGGCCCAGCCTCAGCTTCCTCCAGCAACCCCAGCTCCAGTCTGATGACGACAGCAGCAAGGACTCTGGCTTCACCATTGTGAGTCCCCTGGACATCTGACCACAGTGCCCAGTCCTGCCCCACAGGGATCTAGCCACCCTTCAGTGGCCCCAAGGCCAGACTGAGGCTCATCCAGTGGAGAACCTTCTTAAACCACTGCTTCCTTCCCGGCATGCATTTGGCATTGGTCCAGCCCTTTGAAACCCCTTAGAGAGAAGCATATATGGCCACAAAGCACAGAGGCTTAGGTTTGCCACATGCAGACAGGGCTTTCTGGGCCCTTACCTAATCCCCACCCGACTCTTGCTCTGAGTTAGAGCTGAGTTACGTACCCAGTATCACACT…	CTCAGATCCACTGATGGGCCCAGCCTCAGCTTCCTCCAGCAACCCCAGCTCCAGTCCTGATGACGACAGCAGCAAGGACTCTGGCTTCACCATTGTGAGTCCCCTGGACATCTGACCACAGTGCCCAGTCCTGCCCCACAGGGATCTAGCCACCCTTCAGTGGCCCCAAGGCCAGACTGAGGCTCATCCAGTGGAGAACCTTCTTAAACCACTGCTTCCTTCCCGGCATGCATTTTGCATTGGTCCAGCCCTTTGAAACCCCTTAGAGAGAAGCATATATGGCCACAAAGCACAGAGGCTTAGGTTTGCCACATGCAGACAGGGCTTTCTGGGCCCTTACCTAATCCCCACCCGACTCTTGCTCTGAGTTAGAGCTGAGTTACGTACCCAGTATCACAC…
HLUC_RP1_hgx3803v1_pB27_A-49	5p 3p	104470501	Homo sapiens - TBC1D5	https://www.ncbi.nlm.nih.gov/nuccore/NM_014744.2	https://www.ncbi.nlm.nih.gov/gene/?term=9779		A	TBC1D5; [gi|197304773|ref|NM_014744.2| Homo sapiens TBC1 domain family, member 5 (TBC1D5), transcript variant 2, mRNA]	2274	2750	IF	Sense		99.6 / 95.9	CTCAGATCCACTGATGGGCCCAGCCTCAGCTTCCTCCAGCAACCCCAGCTCCAGTCCTGATGACGACAGCAGCAAGGACTCTGGCTTCACCATTGTGAGTCCCCTGGACATCTGACCACAGTGCCCAGTCCTGCCCCACAGGGATCTAGCCACCCTTCAGTGGCCCCAAGGCCAGACTGAGGCTCATCCAGTGGAGAACCTTCTTAAACCACTGCTTCCTTCCCGGCATGCATTTGGCATTGGTCCAGCCCTTTGAAACCCCTTAGAGAGAAGCATATATGGCCACAAAGCACAGAGGCTTAGGTTTGCCACATGCAGACAGGGCTTTCTGGGCCCTTACCTAATCCCCACCCGACTCTTGCTCTGAGTTAGAGCTGAGTTACGTACCCAGTATCACAC…	CTCAGATCCACTGATGGGCCCAGCCTCAGCTTCCTCCCAGCAACCCCCAGCTCCAGTCCTGATGACGACAGCAGCAAAGGACTCTGGGCTTTCACCATTGTGAGTCCCCCTGGGACATCTGACCCACAGTGCCCCAGTCCCTGCCCCCACAGGGGATCTAGCCACCCCTTCAGTGGCCCCCAAGGGCCAGACTGAGGCTCATCCAGTGGAGAACCTTCTTAAACCACTGCTTCCTTCCCGGCATGCATTTGGCATTGGTCCAGCCCTTTGAAACCCCTTAGAGAGAAGCATATATGGCCACAAAGCACAGAGGCTTAGGTTTGCCACATGCAGACAGGGCTTTCTGGGCCCTTACCTAATCCCCACCCGACTCTTGCTCTGAGTTAGAGCTGAGTTACG…	CTCAGATCCACTGATGGGCCCAGCCTCAGCTTCCTCCAGCAACCCCAGCTCCAGTCCTGATGACGACAGCAGCAAGGACTCTGGCTTCACCATTGTGAGTCCCCTGGACATCTGACCACAGTGCCCAGTCCTGCCCCACAGGGATCTAGCCACCCTTCAGTGGCCCCAAGGCCAGACTGAGGCTCATCCAGTGGAGAACCTTCTTAAACCACTGCTTCCTTCCCGGCATGCATTTTGCATTGGTCCAGCCCTTTGAAACCCCTTAGAGAGAAGCATATATGGCCACAAAGCACAGAGGCTTAGGTTTGCCACATGCAGACAGGGCTTTCTGGGCCCTTACCTAATCCCCACCCGACTCTTGCTCTGAGTTAGAGCTGAGTTACGTACCCAGTATCACAC…
HLUC_RP1_hgx3803v1_pB27_A-63	5p 3p	104470501	Homo sapiens - TBC1D5	https://www.ncbi.nlm.nih.gov/nuccore/NM_014744.2	https://www.ncbi.nlm.nih.gov/gene/?term=9779		A	TBC1D5; [gi|197304773|ref|NM_014744.2| Homo sapiens TBC1 domain family, member 5 (TBC1D5), transcript variant 2, mRNA]	2292	2617	IF	Sense		98.2 / 94.8	CTCAGCCTCAGCTTCCTCCAGCAACCCCAGCTCCAGTCCTGATGACGACAGCAGCAAGGACTCTGGCTTCACCATTGTGAGTCCCCTGGACATCTGACCACAGTGCCCAGTCCTGCCCCACAGGGATCTAGCCACCCTTCAGTGGCCCCAAGGCCAGACTGAGGCTCATCCAGTGGAGAACCTTCTTAAACCACTGCTTCCTTCCCGGCATGCATTTTGCATTGGTCCAGCCCTTTGAAAACCCCTTAGAGAGAAAGCATATATGGGCCACAAAGCACAGAGGCTTAGGTTTGCCACATGCAAACGGGGCTTTCTGGGCCCTTACCTAA	ATTCAGCCTTCAGCTTTCTCCAGCAACCCCAGGTCCCAGTCCTGAAGACGACAGCAGCAAGGACTTTGGGTTTACCCATTGTGAATTCCCCGGGAATTCTGCCACAGGCCCAGTCCTGCCCACAGGGATCTAGCCACCCTTCAGTGGCCCCAAGGCCAGACTGAGGCTCATCCAGTGGAGAACCTTCTTAAACCACTGCTTCCTTCCCGGCATGCATTTTGCATTGGTCCAGCCCTTTGAAACCCCTTAGAGAGAAGCATATATGGCCACAAAGCACAGAGGCTTAGGTTTGCCACATGCAGACAGGGCTTTCTGGGCCCTTACCTAA	CCCAGCCTCAGCTTCCTCCAGCAACCCCAGCTCCAGTCCTGATGACGACAGCAGCAAGGACTCTGGCTTCACCATTGTGAGTCCCCTGGACATCTGACCACAGTGCCCAGTCCTGCCCCACAGGGATCTAGCCACCCTTCAGTGGCCCCAAGGCCAGACTGAGGCTCATCCAGTGGAGAACCTTCTTAAACCACTGCTTCCTTCCCGGCATGCATTTTGCATTGGTCCAGCCCTTTGAAACCCCTTAGAGAGAAGCATATATGGCCACAAAGCACAGAGGCTTAGGTTTGCCACATGCAGACAGGGCTTTCTGGGCCCTTACCTAA
HLUC_RP1_hgx3803v1_pB27_A-169	5p 3p	104470365	Homo sapiens - UBB	https://www.ncbi.nlm.nih.gov/nuccore/NM_001281719.1	https://www.ncbi.nlm.nih.gov/gene/?term=7314		D	UBB; [gi|528524474|ref|NM_001281719.1| Homo sapiens ubiquitin B (UBB), transcript variant 5, mRNA]	-76	482	IF	Sense		98.4 / 99.5	CGGAAACTAACGGACGCCTAACCGATCGGCGATTCTGTCGAGTTTACTTCGCGGGGAAGGCGGAAAAGAGGTCAAAATGCAGATCTTCGTGAAAACCCTTACCGGCAAGACCATCACCCTTGAGGTGGAGCCCAGTGACACCATCGAAAATGTGAAGGCCAAGATCCAGGATAAGGAAGGCATTCCCCCCGACCAGCAGAGGCTCATCTTTGCAGGCAAGCAGCTGGAAGATGGCCGTACTCTTTCTGACTACAACATCCAGAAGGAGTCGACCCTGCACCTGGTCCTGCGTCTGAGAGGTGGTATGCAGATCTTCGTGAAGACCCTGACCGGCAAGACCATCACCCTGGAAGTGGAGCCCAGTGACACCATCCAAAATGTGAAGGCCAAGATCCAGGA…	CGGAAACTAACGGACGCCTAACCGATCGGCGATTCTGTCGAGTTTACTTCGCGGGGAAGGGCGGAAAAGAGGTCAAAATGCAGATCTTCGTGAAAACCCTTACCGGGCAAGACCATCACCCTTGAGGTGGAGCCCAGTGACACCATCGAAAATGTGAAGGCCAAGATCCAGGATAAGGAAGGCATTCCCCCCGACCAGCAGAGGCTCATCTTTGCAGGCAAGCAGCTGGAAGATGGCCGTACTCTTTCTGACTACAACATCCAGAAGGAGTCGACCCTGCACCTGGTCCTGCGTATGAGAGGTGGTATGCAGATCTTCGTGAAGACCCTGACCGGCAAGACCATCACCCTGGAAGTGGAGCCCAGTGACACCATCGAAAATGTGAAGGCCAAGATCCAG…	CGGAAACTAACGGACGCCTAACCGATCGGCGATTCTGTCGAGTTTACTTCGCGGGGAAGGCGGAAAAGAGGTCAAAATGCAGATCTTCGTGAAAACCCTTACCGGCAAGACCATCACCCTTGAGGTGGAGCCCAGTGACACCATCGAAAATGTGAAGGCCAAGATCCAGGATAAGGAAGGCATTCCCCCCGACCAGCAGAGGCTCATCTTTGCAGGCAAGCAGCTGGAAGATGGCCGTACTCTTTCTGACTACAACATCCAGAAGGAGTCGACCCTGCACCTGGTCCTGCGTCTGAGAGGTGGTATGCAGATCTTCGTGAAGACCCTGACCGGCAAGACCATCACCCTGGAAGTGGAGCCCAGTGACACCATCGAAAATGTGAAGGCCAAGATCCAGGA…
HLUC_RP1_hgx3803v1_pB27_A-59	5p	104470454	Homo sapiens - YWHAB	https://www.ncbi.nlm.nih.gov/nuccore/NM_139323.3	https://www.ncbi.nlm.nih.gov/gene/?term=7529		C	YWHAB; [gi|520975504|ref|NM_139323.3| Homo sapiens tyrosine 3-monooxygenase/tryptophan 5-monooxygenase activation protein, beta polypeptide (YWHAB), transcript variant 2, mRNA]	-151	No Data	IF	Sense		92.4	CCGGAGCCGGGGTAGTCGCCGCCGCCGCCGCCGCCGCTGCAGCCACTGCAGGCACCGCTGCCGCCGCCTGAGTAGTGGGCTTAGGAAGGAAGAGGTCATCTCGCTCGGAGCTTCGCTCGGAAGGGTCTTTGTTCCCTGCAGCCCTCCCACGGGAATGACAATGGATAAAAGTGAGCTGGTACAGAAAGCCAAACTCGCTGAGCAGGCTGAGCGCTATGATGATATGGCTGCAGCCATGAAGGCAGTCACAGAACAGGGGCATGAACTCTCCAACGAAGAGAGAAATCTGCTCTCTGTTGCCTACAAGAATGTGGTAGGCGCCCGCCGCTCTTCCTGGCGTGTCATCTCCAGCATTGAGCAGAAAACAGAGAGGAATGAGAAGAAGCAGCAGATGGGCAA…
HLUC_RP1_hgx3803v1_pB27_A-189	5p	104470454	Homo sapiens - YWHAB	https://www.ncbi.nlm.nih.gov/nuccore/NM_139323.3	https://www.ncbi.nlm.nih.gov/gene/?term=7529		C	YWHAB; [gi|520975504|ref|NM_139323.3| Homo sapiens tyrosine 3-monooxygenase/tryptophan 5-monooxygenase activation protein, beta polypeptide (YWHAB), transcript variant 2, mRNA]	-109	No Data	IF	Sense		91.3	CTGCAGGCACCGCTGCCGCCGCCTGAGTAGTGGGCTTAGGAAGGAAGAGGTCATCTCGCTCGGAGCTTCGCTCGGAAGGGTCTTTGTTCCCTGCAGCCCTCCCACGGGAATGACAATGGATAAAAGTGAGCTGGTACAGAAAGCCAAACTCGCTGAGCAGGCTGAGCGCTATGATGATATGGCTGCAGCCATGAAGGCAGTCACAGAACAGGGGCATGAACTCTCCAACGAAGAGAGAAATCTGCTCTCTGTTGCCTACAAGAATGTGGTAGGCGCCCGCCGCTCTTCCTGGCGTGTCATCTCCAGCATTGAGCAGAAAACAGAGAGGAATGAGAAGAAGCAGCAGATGGGCAAAGAGTACCGTGAGAGATAGAGGCAGAACTGCAGGACATCTGCATG…
HLUC_RP1_hgx3803v1_pB27_A-10	5p	104470344	Homo sapiens - YWHAB	https://www.ncbi.nlm.nih.gov/nuccore/NM_139323.3	https://www.ncbi.nlm.nih.gov/gene/?term=7529		C	YWHAB; [gi|520975504|ref|NM_139323.3| Homo sapiens tyrosine 3-monooxygenase/tryptophan 5-monooxygenase activation protein, beta polypeptide (YWHAB), transcript variant 2, mRNA]	-19	No Data	IF	Sense		92.7	CTGCAGCCCTCCCACGGGAATGACAATGGATAAAAGTGAGCTGGTACAGAAAGCCAAACTCGCTGAGCAGGCTGAGCGATATGATGATATGGCTGCAGCCATGAAGGCAGTCACAGAACAGGGGCATGAACTCTCCAACGAAGAGAGAAATCTGCTCTCTGTTGCCTACAAGAATGTGGTAGGCGCCCGCCGCTCTTCCTGGCGTGTCATCTCCAGCATTGAGCAGAAAACAGAGAGGAATGAGAAGAAGCAGCAGATGGGCAAAGAGTACCGTGAGAAGATAGAGGCAGAACTGCAGGACATCTGCAATGATGTTCTGGAGCTGTTGGACAAATATCTTATTCCCAATGCTACACAACCAGAAAGTAAGGTGTTCTACTTGAAAATGAAAGGAGATTA…
HLUC_RP1_hgx3803v1_pB27_A-39	5p 3p	104470480 / 104470457	Homo sapiens - YWHAE	https://www.ncbi.nlm.nih.gov/nuccore/NM_006761.4	https://www.ncbi.nlm.nih.gov/gene/?term=7531		E	YWHAE; [gi|195546907|ref|NM_006761.4| Homo sapiens tyrosine 3-monooxygenase/tryptophan 5-monooxygenase activation protein, epsilon polypeptide (YWHAE), transcript variant 1, mRNA]	-100	1653	IF	Sense		92.6 / 85.6	CGCCATTTTTGCTGCCCGGACGCGGAGCGAGAGGCTGAGAGAGTCGGAGACACTATCCGCTTCCATCCGTCGCGCAGACCCTGCCGGAGCCGCTGCCGCTATGGATGATCGAGAGGATCTGGTGTACCAGGCGAAGCTGGCCGAGCAGGCTGAGCGATACGACGAAATGGTGGAGTCAATGAAGAAAGTAGCAGGGATGGATGTGGAGCTGACAGTTGAAGAAAGAAACCTCCTATCTGTTGCATATAAGAATGTGATTGGAGCTAGAAGAGCCTCCTGGAGAATAATCAGCAGCATTGAACAGAAAGAAGAAAACAAGGGAGGAGAAGACAAGCTAAAAATGATTCGGGAATATCGGCAAATGGTTGAGACTGAGCTAAAGTTAATCTGTTGTGACAT…	AGTGATTACAGGTATAATTCTGACCAGCTGTTAGTCTTAAGGACAATACAGGCCATAAGGCTTTGCAGCGTAACGATGGTGTTCCGCTGCAGATGACAAGTCTCCCATTAGCAATGGAATACGTTGAATGCGTTAACTTATACGTTGTCGAGGCATTCGAGGAGGAAGGTTACTCCACGACTGAAAGGGCAGAGCGTGGATTCCGAGGTTTCATCTTTCGTAATTGTTAAGACGTGGTTCTTATCCCAAGTTCTCGCAAGTAATTAGGTTGTAGCTCGAGAATGGTTAAAAGGTGTTGGGGAGGGAACTACGTTGTTAATGATTTGGCTGGTAGAAAAATGTTTACAACTCCGCTGAAATGTGGCTGAAAAGCATTGTGCTGGTAACAGTTCAACATCC…	CGCCATTTTTGCTGCCCGGACGCGGAGCGAGAGGCTGAGAGAGTCGGAGACACTATCCGCTTCCATCCGTCGCGCAGACCCTGCCGGAGCCGCTGCCGCTATGGATGATCGAGAGGATCTGGTGTACCAGGCGAAGCTGGCCGAGCAGGCTGAGCGATACGACGAAATGGTGGAGTCAATGAAGAAAGTAGCAGGGATGGATGTGGAGCTGACAGTTGAAGAAAGAAACCTCCTATCTGTTGCATATAAGAATGTGATTGGAGCTAGAAGAGCCTCCTGGAGAATAATCAGCAGCATTGAACAGAAAGAAGAAAACAAGGGAGGAGAAGACAAGCTAAAAATGATTCGGGAATATCGGCAAATGGTTGAGACTGAGCTAAAGTTAATCTGTTGTGACAT…
HLUC_RP1_hgx3803v1_pB27_A-176	5p 3p	104470480	Homo sapiens - YWHAE	https://www.ncbi.nlm.nih.gov/nuccore/NM_006761.4	https://www.ncbi.nlm.nih.gov/gene/?term=7531		E	YWHAE; [gi|195546907|ref|NM_006761.4| Homo sapiens tyrosine 3-monooxygenase/tryptophan 5-monooxygenase activation protein, epsilon polypeptide (YWHAE), transcript variant 1, mRNA]	-100	758	IF	Sense		94.3 / 92.8	CGCCATTTTTGCTGCCCGGACGCGGAGCGAGAGGCTGAGAGAGTCGGAGACACTATCCGCTTCCATCCGTCGCGCAGACCCTGCCGGAGCCGCTGCCGCTATGGATGATCGAGAGGATCTGGTGTACCAGGCGAAGCTGGCCGAGCAGGCTGAGCGATACGACGAAATGGTGGAGTCAATGAAGAAAGTAGCAGGGATGGATGTGGAGCTGACAGTTGAAGAAAGAAACCTCCTATCTGTTGCATATAAGAATGTGATTGGAGCTAGAAGAGCCTCCTGGAGAATAATCAGCAGCATTGAACAGAAAGAAGAAAACAAGGGAGGAGAAGACAAGCTAAAAATGATTCGGGAATATCGGCAAATGGTTGAGACTGAGCTAAAGTTAATCTGTTGTGACAT…	GATTCTGTTCACCAGCGAAGCTGACGAGCAGCTACATACGACGATGTGAGTCATGAGAAGTAGCATGATGATGGGAGCTGACAGTGAGAAAGAACTCTATCTGTGCATATAGATGTGATTGAGCTAGAGAGCTCTGAGATAATCAGCAGCATTGAACAGAAAGAAGAAAACAAGGAGAGAAGACAAGCTAAAAATGATTCCGGAATATCGGCAAATGGTTGAGACTGAGCTTAAAGTTAATCCTGTTTGTGACATTCTGGATGTACTGGACAAAACACCTTCATTCCAGCAGCTAACACTGGCGAGTCCAAGGTTTTCTATTATAAAATGAAAGGGGACTACCACAGGTATCTGGCAGAATTTGCCACAGGAAACGACAGGAAGGAGGCTGCGGAGAAC…	CGCCATTTTTGCTGCCCGGACGCGGAGCGAGAGGCTGAGAGAGTCGGAGACACTATCCGCTTCCATCCGTCGCGCAGACCCTGCCGGAGCCGCTGCCGCTATGGATGATCGAGAGGATCTGGTGTACCAGGCGAAGCTGGCCGAGCAGGCTGAGCGATACGACGAAATGGTGGAGTCAATGAAGAAAGTAGCAGGGATGGATGTGGAGCTGACAGTTGAAGAAAGAAACCTCCTATCTGTTGCATATAAGAATGTGATTGGAGCTAGAAGAGCCTCCTGGAGAATAATCAGCAGCATTGAACAGAAAGAAGAAAACAAGGGAGGAGAAGACAAGCTAAAAATGATTCGGGAATATCGGCAAATGGTTGAGACTGAGCTAAAGTTAATCTGTTGTGACAT…
HLUC_RP1_hgx3803v1_pB27_A-139	5p	104470367	Homo sapiens - YWHAE	https://www.ncbi.nlm.nih.gov/nuccore/NM_006761.4	https://www.ncbi.nlm.nih.gov/gene/?term=7531		E	YWHAE; [gi|195546907|ref|NM_006761.4| Homo sapiens tyrosine 3-monooxygenase/tryptophan 5-monooxygenase activation protein, epsilon polypeptide (YWHAE), transcript variant 1, mRNA]	-97	No Data	IF	Sense		92.9	CATTTTTGCTGCCCGGACGCGGAGCGAGAGGCTGAGAGAGTCGGAGACACTATCCGCTTCCATCCGTCGCGCAGACCCTGCCGGAGCCGCTGCCGCTATGGATGATCGAGAGGATCTGGTGTACCAGGCGAAGCTGGCCGAGCAGGCTGAGCGATACGACGAAATGGTGGAGTCAATGAAGAAAGTAGCAGGGATGGATGTGGAGCTGACAGTTGAAGAAAGAAACCTCCTATCTGTTGCATATAAGAATGTGATTGGAGCTAGAAGAGCCTCCTGGAGAATAATCAGCAGCATTGAACAGAAAGAAGAAAACAAGGGAGGAGAAGACAAGCTAAAAATGATTCGGGAATATCGGCAAATGGTTGAGACTGAGCTAAAGTTAATCTGTTGTGACATTCT…
HLUC_RP1_hgx3803v1_pB27_A-73	5p	104470445	Homo sapiens - YWHAE	https://www.ncbi.nlm.nih.gov/nuccore/NM_006761.4	https://www.ncbi.nlm.nih.gov/gene/?term=7531		E	YWHAE; [gi|195546907|ref|NM_006761.4| Homo sapiens tyrosine 3-monooxygenase/tryptophan 5-monooxygenase activation protein, epsilon polypeptide (YWHAE), transcript variant 1, mRNA]	-97	No Data	IF	Sense		82.2	CATTTTTGCTGCCCGGACGCGGAGCGAGAGGCTGAGAGAGTCGGAGACACTATCCGCTTCCATCCGTCGCGCAGACCCTGCCGGAGCCGCTGCCGCTATGGATGATCGAGAGGATCTGGTGTACCAGGCGAAGCTGGCCGAGCAGGCTGAGCGATACGACGAAATGGTGGAGTCAATGAAGAAAGTAGCAGGGATGGATGTGGGAGCTGACAGTTGAAAAAAAAGAACCTCCTATCTGTTTGCATATTAAGAATGGTGATTGGAAGCTAGGAGAAGCCTCCCTGGGAGGAATAAATCAGCAGCATTTGAACCAGAAAGAAAAAAAACAAGGGGAGGAAAAAAACAAACCTAAAAATGAATCCGGGATATCCGGCAATGGGTGAGAAACGAACTAAAATT…
HLUC_RP1_hgx3803v1_pB27_A-27	5p 3p	104470480	Homo sapiens - YWHAE	https://www.ncbi.nlm.nih.gov/nuccore/NM_006761.4	https://www.ncbi.nlm.nih.gov/gene/?term=7531		E	YWHAE; [gi|195546907|ref|NM_006761.4| Homo sapiens tyrosine 3-monooxygenase/tryptophan 5-monooxygenase activation protein, epsilon polypeptide (YWHAE), transcript variant 1, mRNA]	-97	699	IF	Sense		94.3 / 89.1	CATTTTTGCTGCCCGGACGCGGAGCGAGAGGCTGAGAGAGTCGGAGACACTATCCGCTTCCATCCGTCGCGCAGACCCTGCCGGAGCCGCTGCCGCTATGGATGATCGAGAGGATCTGGTGTACCAGGCGAAGCTGGCCGAGCAGGCTGAGCGATACGACGAAATGGTGGAGTCAATGAAGAAAGTAGCAGGGATGGATGTGGAGCTGACAGTTGAAGAAAGAAACCTCCTATCTGTTGCATATAAGAATGTGATTGGAGCTAGAAGAGCCTCCTGGAGAATAATCAGCAGCATTGAACAGAAAGAAGAAAACAAGGGAGGAGAAGACAAGCTAAAAATGATTCGGGAATATCGGCAAATGGTTGAGACTGAGCTAAAAGTTAATCTGTTGTGACATTC…	ATCGCTGACGCTATGGATGATCGAGACGATCTCGGTTACAGTGCCAGCTGTCGAGCAGCTGACGATCGACGTAATCGTGCAGTCAATGAGAAGTAGCCAGTGATGATTGAGCTGACAGTGAAGAAAGAAACCTCCTATCTGTGCATATAAGAAATGTTGATTGGAGCTAGGAAGAGCCTTCCTGGAAGAATTATTCCGGCAGCATTGCACCAGAAGGATGATACCAGCGAGCGAAGAAGACAAAGCTTAAAAATGAATTCGTGGACAATCGGGCAAAATGGGTTGAAGACTGAAGCTAAAAGTTTAATTCTGTTGGTGCCATTTCTGGGATGTACTGGGACCAAACCACCTCCATTCCCAGCAGCTAAACACTGGCGAGTCCCAAGGTTTTCTATTATA…	CATTTTTGCTGCCCGGACGCGGAGCGAGAGGCTGAGAGAGTCGGAGACACTATCCGCTTCCATCCGTCGCGCAGACCCTGCCGGAGCCGCTGCCGCTATGGATGATCGAGAGGATCTGGTGTACCAGGCGAAGCTGGCCGAGCAGGCTGAGCGATACGACGAAATGGTGGAGTCAATGAAGAAAGTAGCAGGGATGGATGTGGAGCTGACAGTTGAAGAAAGAAACCTCCTATCTGTTGCATATAAGAATGTGATTGGAGCTAGAAGAGCCTCCTGGAGAATAATCAGCAGCATTGAACAGAAAGAAGAAAACAAGGGAGGAGAAGACAAGCTAAAAATGATTCGGGAATATCGGCAAATGGTTGAGACTGAGCTAAAGTTAATCTGTTGTGACATTCT…
HLUC_RP1_hgx3803v1_pB27_A-97	5p	104470480	Homo sapiens - YWHAE	https://www.ncbi.nlm.nih.gov/nuccore/NM_006761.4	https://www.ncbi.nlm.nih.gov/gene/?term=7531		E	YWHAE; [gi|195546907|ref|NM_006761.4| Homo sapiens tyrosine 3-monooxygenase/tryptophan 5-monooxygenase activation protein, epsilon polypeptide (YWHAE), transcript variant 1, mRNA]	-94	No Data	IF	Sense		95.7	TTTTGCTGCCCGGACGCGGAGCGAGAGGCTGAGAGAGTCGGAGACACTATCCGCTTCCATCCGTCGCGCAGACCCTGCCGGAGCCGCTGCCGCTATGGATGATCGAGAGGATCTGGTGTACCAGGCGAAGCTGGCCGAGCAGGCTGAGCGATACGACGAAATGGTGGAGTCAATGAAGAAAGTAGCAGGGATGGATGTGGAGCTGACAGTTGAAGAAAGAAACCTCCTATCTGTTGCATATAAGAATGTGATTGGAGCTAGAAGAGCCTCCTGGAGAATAATCAGCAGCATTGAACAGAAAGAAGAAAACAAGGGAGGAGAAGACAAGCTAAAAATGATTCGGGAATATCGGCAAATGGTTGAGACTGAGCTAAAGTTAATCTGTTGTGACATTCTGGA…
HLUC_RP1_hgx3803v1_pB27_A-30	5p 3p	104470480 / 104470579	Homo sapiens - YWHAE	https://www.ncbi.nlm.nih.gov/nuccore/NM_006761.4	https://www.ncbi.nlm.nih.gov/gene/?term=7531		E	YWHAE; [gi|195546907|ref|NM_006761.4| Homo sapiens tyrosine 3-monooxygenase/tryptophan 5-monooxygenase activation protein, epsilon polypeptide (YWHAE), transcript variant 1, mRNA]	-94	No Data	IF	Sense		93.8 / 71.9	TTTTGCTGCCCGGACGCGGAGCGAGAGGCTGAGAGAGTCGGAGACACTATCCGCTTCCATCCGTCGCGCAGACCCTGCCGGAGCCGCTGCCGCTATGGATGATCGAGAGGATCTGGTGTACCAGGCGAAGCTGGCCGAGCAGGCTGAGCGATACGACGAAATGGTGGAGTCAATGAAGAAAGTAGCAGGGATGGATGTGGAGCTGACAGTTGAAGAAAGAAACCTCCTATCTGTTGCATATAAGAATGTGATTGGAGCTAGAAGAGCCTCCTGGAGAATAATCAGCAGCATTGAACAGAAAGAAGAAAACAAGGGAGGAGAAGACAAGCTAAAAATGATTCGGGAATATCGGCAAATGGTTGAGACTGAGCTAAAGTTAATCTGTTGTGACATTCTGGA…	ATTTATTGGTACAAATTGAATATCACATGATGAGTTGGCATGAGCTTCTCCAGGCATGGGAACTTAACAGATGAGGTTAAGAACCGTAGACAGTTTAAAATCCATTTATGTTGCTTTCACAGCTGGAGTTTTTTTGGACCTTAACTTGAAATATAAGACAATCAATGCAATGCTTCCATATGTGGCCAGTACACAGTTCATTCTACCTGTGAGAGTATAAGAGTTGAAATATTTTTTAATACCAGTGAACTGGTATTGCGCATCACTTTCTGGACCTGCCATGATTTCAATCTGCCAAAGCCGCAAATTCCGCAGCTGGTGTCCTTCAACGAATGTAACCACCTCTCGGCCCGGCCTCG
HLUC_RP1_hgx3803v1_pB27_A-134	5p	104470480	Homo sapiens - YWHAE	https://www.ncbi.nlm.nih.gov/nuccore/NM_006761.4	https://www.ncbi.nlm.nih.gov/gene/?term=7531		E	YWHAE; [gi|195546907|ref|NM_006761.4| Homo sapiens tyrosine 3-monooxygenase/tryptophan 5-monooxygenase activation protein, epsilon polypeptide (YWHAE), transcript variant 1, mRNA]	-85	No Data	IF	Sense		93.4	CCGGACGCGGAGCGAGAGGCTGAGAGAGTCGGAGACACTATCCGCTTCCATCCGTCGCGCAGACCCTGCCGGAGCCGCTGCCGCTATGGATGATCGAGAGGATCTGGTGTACCAGGCGAAGCTGGCCGAGCAGGCTGAGCGATACGACGAAATGGTGGAGTCAATGAAGAAAGTAGCAGGGATGGATGTGGAGCTGACAGTTGAAGAAAGAAACCTCCTATCTGTTGCATATAAGAATGTGATTGGAGCTAGAAGAGCCTCCTGGAGAATAATCAGCAGCATTGAACAGAAAGAAGAAAACAAGGGAGGAGAAGACAAGCTAAAAATGATTCGGGAATATCGGCAAATGGTTGAGACTGAGCTAAAGTTAATCTGTTGTGACATTCTGGATGTACTGGA…
HLUC_RP1_hgx3803v1_pB27_A-118	5p	104470480	Homo sapiens - YWHAE	https://www.ncbi.nlm.nih.gov/nuccore/NM_006761.4	https://www.ncbi.nlm.nih.gov/gene/?term=7531		E	YWHAE; [gi|195546907|ref|NM_006761.4| Homo sapiens tyrosine 3-monooxygenase/tryptophan 5-monooxygenase activation protein, epsilon polypeptide (YWHAE), transcript variant 1, mRNA]	-85	No Data	IF	Sense		92.7	CCGGACGCGGAGCGAGAGGCTGAGAGAGTCGGAGACACTATCCGCTTCCATCCGTCGCGCAGACCCTGCCGGAGCCGCTGCCGCTATGGATGATCGAGAGGATCTGGTGTACCAGGCGAAGCTGGCCGAGCAGGCTGAGCGATACGACGAAATGGTGGAGTCAATGAAGAAAGTAGCAGGGATGGATGTGGAGCTGACAGTTGAAGAAAGAAACCTCCTATCTGTTGCATATAAGAATGTGATTGGAGCTAGAAGAGCCTCCTGGAGAATAATCAGCAGCATTGAACAGAAGGAAGAAAACAAGGGAGGAGAAGACAAGCTAAAAATGATTCGGGAATATCGGCAAATGGTTGAGACTGAGCTAAAGTTAATCTGTTGTGACATTCTGGATGTACTGGA…
HLUC_RP1_hgx3803v1_pB27_A-115	5p	104470480	Homo sapiens - YWHAE	https://www.ncbi.nlm.nih.gov/nuccore/NM_006761.4	https://www.ncbi.nlm.nih.gov/gene/?term=7531		E	YWHAE; [gi|195546907|ref|NM_006761.4| Homo sapiens tyrosine 3-monooxygenase/tryptophan 5-monooxygenase activation protein, epsilon polypeptide (YWHAE), transcript variant 1, mRNA]	-85	No Data	IF	Sense		91.5	CCGGACGCGGAGCGAGAGGCTGAGAGAGTCGGAGACACTATCCGCTTCCATCCGTCGCGCAGACCCTGCCGGAGCCGCTGCCGCTATGGATGATCGAGAGGATCTGGTGTACCAGGCGAAGCTGGCCGAGCAGGCTGAGCGATACGACGAAATGGTGGAGTCAATGAAGAAAGTAGCAGGGATGGATGTGGAGCTGACAGTTGAAGAAAGAAACCTCCTATCTGTTGCATATAAGAATGTGATTGGAGCTAGAAGAGCCTCCTGGAGAATAATCAGCAGCATTGAACAGAAAGAAGAAAACAAGGGAGGAGAAGACAAGCTAAAAATGATTCGGGAATATCGGCAAATGGTTGAGACTGAGCTAAAGTTAATCTGTTGTGACATTCTGGATGTACTGGA…
HLUC_RP1_hgx3803v1_pB27_A-105	5p 3p	104470480	Homo sapiens - YWHAE	https://www.ncbi.nlm.nih.gov/nuccore/NM_006761.4	https://www.ncbi.nlm.nih.gov/gene/?term=7531		E	YWHAE; [gi|195546907|ref|NM_006761.4| Homo sapiens tyrosine 3-monooxygenase/tryptophan 5-monooxygenase activation protein, epsilon polypeptide (YWHAE), transcript variant 1, mRNA]	-85	820	IF	Sense		91.3 / 90.2	CCGGACGCGGAGCGAGAGGCTGAGAGAGTCGGAGACACTATCCGCTTCCATCCGTCGCGCAGACCCTGCCGGAGCCGCTGCCGCTATGGATGATCGAGAGGATCTGGTGTACCAGGCGAAGCTGGCCGAGCAGGCTGAGCGATACGACGAAATGGTGGAGTCAATGAAGAAAGTAGCAGGGATGGATGTGGAGCTGACAGTTGAAGAAAGAAACCTCCTATCTGTTGCATATAAGAATGTGATTGGAGCTAGAAGAGCCTCCTGGAGAATAATCAGCAGCATTGAACAGAAAGAAGAAAACAAGGGAGGAGAAGACAAGCTAAAAATGATTCGGGAATATCGGCAAATGGTTGAGACTGAGCTAAAGTTAATCTGTTGTGACATTCTGGATGTACTGGA…	AGATTGGACTGCCACGTGAGAAAGAACCTCATCGTGCCGATAAGAATGATGACCTAGAGACTTCTGGGAAATATCAGCGCTTGAACCGAAAGAGAACCATGGAGGAAGCCAAGCTTAAATGATCGGGATATCGCAAATGCTGAGACTGAGCTAAAGTATCTGTTGTGACATTCTGATGTACTGACAACACTCATCAGCAGCTACACTGCGAGTCAGTTTTCTATTATAAATGAAAGGGGACTACCACCAGTATCTGCAGATTTGCACAGGAAACGACAGGAAGAGCTGCGAGACAGCCTAGTGGCTTATAAAGCTGCTAGTGATATTGCAATGACAGAACTTCCACCAACGCATCCTATTCGCTTAGGTCTTGCTCTCAATTTTTCCGTATTCTACTAC…	CCGGACGCGGAGCGAGAGGCTGAGAGAGTCGGAGACACTATCCGCTTCCATCCGTCGCGCAGACCCTGCCGGAGCCGCTGCCGCTATGGATGATCGAGAGGATCTGGTGTACCAGGCGAAGCTGGCCGAGCAGGCTGAGCGATACGACGAAATGGTGGAGTCAATGAAGAAAGTAGCAGGGATGGATGTGGAGCTGACAGTTGAAGAAAGAAACCTCCTATCTGTTGCATATAAGAATGTGATTGGAGCTAGAAGAGCCTCCTGGAGAATAATCAGCAGCATTGAACAGAAAGAAGAAAACAAGGGAGGAGAAGACAAGCTAAAAATGATTCGGGAATATCGGCAAATGGTTGAGACTGAGCTAAAGTTAATCTGTTGTGACATTCTGGATGTACTGGA…
HLUC_RP1_hgx3803v1_pB27_A-38	5p 3p	104470480	Homo sapiens - YWHAE	https://www.ncbi.nlm.nih.gov/nuccore/NM_006761.4	https://www.ncbi.nlm.nih.gov/gene/?term=7531		E	YWHAE; [gi|195546907|ref|NM_006761.4| Homo sapiens tyrosine 3-monooxygenase/tryptophan 5-monooxygenase activation protein, epsilon polypeptide (YWHAE), transcript variant 1, mRNA]	-85	761	IF	Sense		87.3 / 87.9	CCGGACGCGGAGCGAGAGGCTGAGAGAGTCGGAGACACTATCCGCTTCCATCCGTCGCGCAGACCCTGCCGGAGCCGCTGCCGCTATGGATGATCGAGAGGATCTGGTGTACCAGGCGAAGCTGGCCGAGCAGGCTGAGCGATACGACGAAATGGTGGAGTCAATGAAGAAAGTAGCAGGGATGGATGTGGAGCTGACAGTTGAAGAAAGAAACCTCCTATCTGTTGCATATAAGAATGTGATTGGAGCTAGAAGAGCCTCCTGGAGAATAATCAGCAGCATTGAACAGAAAGAAGAAAACAAGGGGAGGAAAAAGACAAAGCTAAAAATGATTTCGGGAATATCGGCCAAATGGTTGAGAACTGAAGTAAAGTTTATCTTGTTGGGACCATTCTGGGA…	CGACGTCAGGCCACGCATGTGATCATGGATGTAGCAGATGATTGACTGCAGTGAAGATCTCATCTGCATAGATGGATGAGCTAGAAAGCTCTGAGATATCAGCGCTTGACGACAGAAGAACAAGGAGGGAGGCCAGGCTAAATGATTCGGGAATATCGCCAAATGGTGAGGACTGAAGCTAAAAGTTAATTCGCTGGGGCCATCCGGATGTACTGGACCAACAACCTCCATTCAGCAGCTAACATGGCGAGTCCAAGTTTTTCTATATAAATGAAAGGGGACTACCACAGTATCTGCAGAATTGCCACAGGAAACGACAGGAAGGAGGCTGCGGAGGAACAGCCTAGTGGCTTATAAAGCTGCTAGTGATATTGCAAATGACAGAACTTCCACCAACGC…	CCGGACGCGGAGCGAGAGGCTGAGAGAGTCGGAGACACTATCCGCTTCCATCCGTCGCGCAGACCCTGCCGGAGCCGCTGCCGCTATGGATGATCGAGAGGATCTGGTGTACCAGGCGAAGCTGGCCGAGCAGGCTGAGCGATACGACGAAATGGTGGAGTCAATGAAGAAAGTAGCAGGGATGGATGTGGAGCTGACAGTTGAAGAAAGAAACCTCCTATCTGTTGCATATAAGAATGTGATTGGAGCTAGAAGAGCCTCCTGGAGAATAATCAGCAGCATTGAACAGAAAGAAGAAAACAAGGGAGGAGAAGACAAGCTAAAAATGATTCGGGAATATCGGCAAATGGTTGAGACTGAGCTAAAGTTAATCTGTTGTGACATTCTGGATGTACTGGA…
HLUC_RP1_hgx3803v1_pB27_A-107	5p	104470480	Homo sapiens - YWHAE	https://www.ncbi.nlm.nih.gov/nuccore/NM_006761.4	https://www.ncbi.nlm.nih.gov/gene/?term=7531		E	YWHAE; [gi|195546907|ref|NM_006761.4| Homo sapiens tyrosine 3-monooxygenase/tryptophan 5-monooxygenase activation protein, epsilon polypeptide (YWHAE), transcript variant 1, mRNA]	-73	No Data	IF	Sense		91.4	CGAGAGGCTGAGAGAGTCGGAGACACTATCCGCTTCCATCCGTCGCGCAGACCCTGCCGGAGCCGCTGCCGCTATGGATGATCGAGAGGATCTGGTGTACCAGGCGAAGCTGGCCGAGCAGGCTGAGCGATACGACGAAATGGTGGAGTCAATGAAGAAAGTAGCAGGGATGGATGTGGAGCTGACAGTTGAAGAAAGAAACCTCCTATCTGTTGCATATAAGAATGTGATTGGAGCTAGAAGAGCCTCCTGGAGAATAATCAGCAGCATTGAACAGAAAGAAGAAAACAAGGGAGGAGAAGACAAGCTAAAAATGATTCGGGAATATCGGCAAATGGTTGAGACTGAGCTAAAGTTAATCTGTTGTGACATTCTGGATGTACTGGACAAACACCTCAT…
HLUC_RP1_hgx3803v1_pB27_A-175	5p 3p	104470480 / 104470457	Homo sapiens - YWHAE	https://www.ncbi.nlm.nih.gov/nuccore/NM_006761.4	https://www.ncbi.nlm.nih.gov/gene/?term=7531		E	YWHAE; [gi|195546907|ref|NM_006761.4| Homo sapiens tyrosine 3-monooxygenase/tryptophan 5-monooxygenase activation protein, epsilon polypeptide (YWHAE), transcript variant 1, mRNA]	-58	1623	IF	Sense		94.4 / 93.7	GTGGGAGACACTATCCGCTTCCATCCGAGGGGCAGACCCTGCCGGAGCCGCTGCCGCTATGGATGATCGAGAGGATCTGGTGTACCAGGCGAAGCTGGCCGAGCAGGCTGAGCGATACGACGAAATGGTGGAGTCAATGAAGAAAGTAGCAGGGATGGATGTGGAGCTGACAGTTGAAGAAAGAAACCTCCTATCTGTTGCATATAAGAATGTGATTGGAGCTAGAAGAGCCTCCTGGAGAATAATCAGCAGCATTGAACAGAAAGAAGAAAACAAGGGAGGAGAAGACAAGCTAAAAATGATTCGGGAATATCGGCAAATGGTTGAGACTGAGCTAAAGTTAATCTGTTGTGACATTCTGGATGTACTGGACAAACACCTCATTCCAGCAGCTAACAC…	GTCTGGCCAGTGAGATATAGTTCTATGTCAACAGGTTCAAGTCTGAAGCAGTTGATTCCTTGGAATTTACTGTCCAAGCTTCAGTTCTTCAAGACACTTACCAGACTACATTAGAGCTTTTCCAGCATTACTGGTCGTCTACGTGCAGATGTGCTAAGATCACATTAGCAAATGGACATACATTGAAAGCCATTAGACTAGAGGTGATGCAAGCATCTAAGAGAGAGGTAATCACACTATAGAGGCATAAGTGGTATCAGTTTTCATTTTTCTAATGTTTAAACTGTGTTTATACCAGTGTTTGCAAGTAATTGGGTGTTAGCTTGAGATGGTTAAAGGTGGTTTGGGGAGGGACTTCGTTGTAATGGTTTTGCTGTAAAAAATGTTTCCAACTCCGCT…	GTCGGAGACACTATCCGCTTCCATCCGTCGCGCAGACCCTGCCGGAGCCGCTGCCGCTATGGATGATCGAGAGGATCTGGTGTACCAGGCGAAGCTGGCCGAGCAGGCTGAGCGATACGACGAAATGGTGGAGTCAATGAAGAAAGTAGCAGGGATGGATGTGGAGCTGACAGTTGAAGAAAGAAACCTCCTATCTGTTGCATATAAGAATGTGATTGGAGCTAGAAGAGCCTCCTGGAGAATAATCAGCAGCATTGAACAGAAAGAAGAAAACAAGGGAGGAGAAGACAAGCTAAAAATGATTCGGGAATATCGGCAAATGGTTGAGACTGAGCTAAAGTTAATCTGTTGTGACATTCTGGATGTACTGGACAAACACCTCATTCCAGCAGCTAACAC…
HLUC_RP1_hgx3803v1_pB27_A-34	5p	104470480	Homo sapiens - YWHAE	https://www.ncbi.nlm.nih.gov/nuccore/NM_006761.4	https://www.ncbi.nlm.nih.gov/gene/?term=7531		E	YWHAE; [gi|195546907|ref|NM_006761.4| Homo sapiens tyrosine 3-monooxygenase/tryptophan 5-monooxygenase activation protein, epsilon polypeptide (YWHAE), transcript variant 1, mRNA]	-58	No Data	IF	Sense		90.0	GTCGGAGACACTATCCGCTTCCATCCGTCGCGCAGACCCTGCCGGAGCCGCTGCCGCTATGGATGATCGAGAGGATCTGGTGTACCAGGCGAAGCTGGCCGAGCAGGCTGAGCGATACGACGAAATGGTGGAGTCAATGAAGAAAGTAGCAGGGATGGATGTGGAGCTGACAGTTGAAGAAAGAAACCTCCTATCTGTTGCATATAAGAATGTGATTGGAGCTAGAAGAGCCTCCTGGAGAATAATCAGCAGCATTGAACAGAAAGAAGAAAACAAGGGAGGAGAAGACAAGCTAAAAATGATTCGGGAATATCGGCAAATGGTTGAGACTGAGCTAAAGTTAATCTGTTGTGACATTCTGGATGTACTGGACAAACACCTCATTCCAGCAGCTAACAC…
HLUC_RP1_hgx3803v1_pB27_A-179	5p	104470480	Homo sapiens - YWHAE	https://www.ncbi.nlm.nih.gov/nuccore/NM_006761.4	https://www.ncbi.nlm.nih.gov/gene/?term=7531		E	YWHAE; [gi|195546907|ref|NM_006761.4| Homo sapiens tyrosine 3-monooxygenase/tryptophan 5-monooxygenase activation protein, epsilon polypeptide (YWHAE), transcript variant 1, mRNA]	-58	No Data	IF	Sense		90.7	GTCGGAGACACTATCCGCTTCCATCCGTCGCGCAGACCCTGCCGGAGCCGCTGCCGCTATGGATGATCGAGAGGATCTGGTGTACCAGGCGAAGCTGGCCGAGCAGGCTGAGCGATACGACGAAATGGTGGAGTCAATGAAGAAAGTAGCAGGGATGGATGTGGAGCTGACAGTTGAAGAAAGAAACCTCCTATCTGTTGCATATAAGAATGTGATTGGAGCTAGAAGAGCCTCCTGGAGAATAATCAGCAGCATTGAACAGAAAGAAGAAAACAAGGGAGGAGAAGACAAGCTAAAAATGATTCGGGAATATCGGCAAATGGTTGAGACTGAGCTAAAGTTAATCTGTTGTGACATTCTGGATGTACTGGACAAACACCTCATTCCAGCAGCTAACAC…
HLUC_RP1_hgx3803v1_pB27_A-152	5p 3p	104470480	Homo sapiens - YWHAE	https://www.ncbi.nlm.nih.gov/nuccore/NM_006761.4	https://www.ncbi.nlm.nih.gov/gene/?term=7531		E	YWHAE; [gi|195546907|ref|NM_006761.4| Homo sapiens tyrosine 3-monooxygenase/tryptophan 5-monooxygenase activation protein, epsilon polypeptide (YWHAE), transcript variant 1, mRNA]	-58	809	IF	Sense		89.6 / 91.3	GTCGGAGACACTATCCGCTTCCATCCGTCGCGCAGACCCTGCCGGAGCCGCTGCCGCTATGGATGATCGAGAGGATCTGGTGTACCAGGCGAAGCTGGCCGAGCAGGCTGAGCGATACGACGAAATGGTGGAGTCAATGAAGAAAGTAGCAGGGATGGATGTGGAGCTGACAGTTGAAGAAAGAAACCTCCTATCTGTTGCATATAAGAATGTGATTGGAGCTAGAAGAGCCTCCTGGAGAATAATCAGCAGCATTGAACAGAAAGAAGAAAACAAGGGAGGAGAAGACAAGCTAAAAATGATTCGGGAATATCGGCAAATGGTTGAGACTGAGCTAAAGTTTATCTGTTGTGACATTCTGGATGTACTGGACAAACACCTCATTCCAGCAGCTAACAC…	GTGATGGAACTGACGTCAGAGACTCATCTGTGCATGATGATGAACTTGAAGCTTCTGGAATATCCGCAGCCTGACGAAGAAGATCCATGAGGGAGAGCAAGCTAAATGATTCGAATTCCGGCAAATGGTGAGACTGAGCTAAGGTATCAGTTGTGACCATCCTGATTGTACTGAACAAACACCTCATCCAGCAGCTAACCACTGCGAGTCCAAGGTTTCTATTATAAATGAAAGGGGACTACCACAGGTATCTGGCAGAATTTGCCACAGGAAACGACAGGAAGGAGGCTGCGGAGAACAGCCTAGTGGCTTATAAAGCTGCTAGTGATATTGCAATGACAGAACTTCCACCAACGCATCCTATTCGCTTAGGTCTTGCTCTCAATTTTTCCGTATTCT…	GTCGGAGACACTATCCGCTTCCATCCGTCGCGCAGACCCTGCCGGAGCCGCTGCCGCTATGGATGATCGAGAGGATCTGGTGTACCAGGCGAAGCTGGCCGAGCAGGCTGAGCGATACGACGAAATGGTGGAGTCAATGAAGAAAGTAGCAGGGATGGATGTGGAGCTGACAGTTGAAGAAAGAAACCTCCTATCTGTTGCATATAAGAATGTGATTGGAGCTAGAAGAGCCTCCTGGAGAATAATCAGCAGCATTGAACAGAAAGAAGAAAACAAGGGAGGAGAAGACAAGCTAAAAATGATTCGGGAATATCGGCAAATGGTTGAGACTGAGCTAAAGTTAATCTGTTGTGACATTCTGGATGTACTGGACAAACACCTCATTCCAGCAGCTAACAC…
HLUC_RP1_hgx3803v1_pB27_A-43	5p	104470480	Homo sapiens - YWHAE	https://www.ncbi.nlm.nih.gov/nuccore/NM_006761.4	https://www.ncbi.nlm.nih.gov/gene/?term=7531		E	YWHAE; [gi|195546907|ref|NM_006761.4| Homo sapiens tyrosine 3-monooxygenase/tryptophan 5-monooxygenase activation protein, epsilon polypeptide (YWHAE), transcript variant 1, mRNA]	-58	No Data	IF	Sense		93.4	GTCGGAGACACTATCCGCTTCCATCCGTCGCGCAGACCCTGCCGGAGCCGCTGCCGCTATGGATGATCGAGAGGATCTGGTGTACCAGGCGAAGCTGGCCGAGCAGGCTGAGCGATACGACGAAATGGTGGAGTCAATGAAGAAAGTAGCAGGGATGGATGTGGAGCTGACAGTTGAAGAAAGAAACCTCCTATCTGTTGCATATAAGAATGTGATTGGAGCTAGAAGAGCCTCCTGGAGAATAATCAGCAGCATTGAACAGAAAGAAGAAAACAAGGGAGGAGAAGACAAGCTAAAAATGATTCGGGAATATCGGCAAATGGTTGAGACTGAGCTAAAGTTAATCTGTTGTGACATTCTGGATGTACTGGACAAACACCTCATTCCAGCAGCTACACT…
HLUC_RP1_hgx3803v1_pB27_A-142	5p 3p	104470480	Homo sapiens - YWHAE	https://www.ncbi.nlm.nih.gov/nuccore/NM_006761.4	https://www.ncbi.nlm.nih.gov/gene/?term=7531		E	YWHAE; [gi|195546907|ref|NM_006761.4| Homo sapiens tyrosine 3-monooxygenase/tryptophan 5-monooxygenase activation protein, epsilon polypeptide (YWHAE), transcript variant 1, mRNA]	-58	800	IF	Sense		92.5 / 91.6	GTCGGAGACACTATCCGCTTCCATCCGTCGCGCAGACCCTGCCGGAGCCGCTGCCGCTATGGATGATCGAGAGGATCTGGTGTACCAGGCGAAGCTGGCCGAGCAGGCTGAGCGATACGACGAAATGGTGGAGTCAATGAAGAAAGTAGCAGGGATGGATGTGGAGCTGACAGTTGAAGAAAGAAACCTCCTATCTGTTGCATATAAGAATGTGATTGGAGCTAGAAGAGCCTCCTGGAGAATAATCAGCAGCATTGAACAGAAAGAAGAAAACAAGGGAGGAGAAGACAAGCTAAAAATGATTCGGGAATATCGGCAAATGGTTGAGACTGAGCTAAAGTTAATCTGTTGTGACATTCTGGATGTACTGGACAAACACCTCATTCCAGCAGCTAACAC…	TCAATGAGCAGTAGCAGATGATGGACTGACAGTGAGAAGGACCTCATCGTGCATAAGAATTGATTGGACTAGAAGAGCTCTGGGATATCAGCAGCATGAACGAGAAGAACAGGGAGGGGAAGGCAAGCTAAAATGATCGGGAAAATCGCAAATGTGAGGACTGAGCTAAAGTATCGTGGTGACATCTGGATGTACTGGACAAACACCTCATCAGCAGCTAACACTGGCGGAGTCCAAGGTTTTCTATTATAAATGAAAGGGGACTACCACAGGTATCTGGCAGAATTTGCCACAGGAAACGACAGGAAGGAGGCTGCGGAGAACAGCCTAGTGGCTTATAAAGCTGCTAGTGATATTGCAATGACAGAACTTCCACCAACGCATCCTATTCGCTTAGGT…	GTCGGAGACACTATCCGCTTCCATCCGTCGCGCAGACCCTGCCGGAGCCGCTGCCGCTATGGATGATCGAGAGGATCTGGTGTACCAGGCGAAGCTGGCCGAGCAGGCTGAGCGATACGACGAAATGGTGGAGTCAATGAAGAAAGTAGCAGGGATGGATGTGGAGCTGACAGTTGAAGAAAGAAACCTCCTATCTGTTGCATATAAGAATGTGATTGGAGCTAGAAGAGCCTCCTGGAGAATAATCAGCAGCATTGAACAGAAAGAAGAAAACAAGGGAGGAGAAGACAAGCTAAAAATGATTCGGGAATATCGGCAAATGGTTGAGACTGAGCTAAAGTTAATCTGTTGTGACATTCTGGATGTACTGGACAAACACCTCATTCCAGCAGCTAACAC…
HLUC_RP1_hgx3803v1_pB27_A-141	5p 3p	104470480	Homo sapiens - YWHAE	https://www.ncbi.nlm.nih.gov/nuccore/NM_006761.4	https://www.ncbi.nlm.nih.gov/gene/?term=7531		E	YWHAE; [gi|195546907|ref|NM_006761.4| Homo sapiens tyrosine 3-monooxygenase/tryptophan 5-monooxygenase activation protein, epsilon polypeptide (YWHAE), transcript variant 1, mRNA]	-55	764	IF	Sense		94.2 / 93.1	GGAGACACTATCCGCTTCCATCCGTCGCGCAGACCCTGCCGGAGCCGCTGCCGCTATGGATGATCGAGAGGATCTGGTGTACCAGGCGAAGCTGGCCGAGCAGGCTGAGCGATACGACGAAATGGTGGAGTCAATGAAGAAAGTAGCAGGGATGGATGTGGAGCTGACAGTTGAAGAAAGAAACCTCCTATCTGTTGCATATAAGAATGTGATTGGAGCTAGAAGAGCCTCCTGGAGAATAATCAGCAGCATTGAACAGAAAGAAGAAAACAAGGGAGGAGAAGACAAGCTAAAAATGATTCGGGAATATCGGCAAATGGTTGAGACTGAGCTAAAGTTAATCTGTTGTGACATTCTGGATGTACTGGACAAACACCTCATTCCAGCAGCTAACACTGG…	CGGAGGCAAGACTGAGCGATACGACGGAAATTGGTGGGAGTCAATGAGAAGTAGCATGATTGGATTGGAGCTGAAGTGAAGAAAAGAAACTCGATTCCGTTTGGCATATTAAAGAAATGTGGATTGAGCTAGAAAGGAGCCTCCTGGAGGAATAATTCAGCAGCATTGACGAGAGATCCAGGGAGGAGGAAGACAAGCTTAAAAATGATTCGGGAATTATCGGCAAATGGTTGAGGACTGAGCTAAAGTTAATTCTGTTGTGACATTCTGGATGTACTGGACAAACACTCATTCCAGCAGCTAACACTGGCGAGTCCAAGGTTTTCTATTATAAAATGAAAGGGGACTACCACAGGTATCTGGCAGAATTTGCCACAGGAAACGACAGGAAGGAGGCTG…	GGAGACACTATCCGCTTCCATCCGTCGCGCAGACCCTGCCGGAGCCGCTGCCGCTATGGATGATCGAGAGGATCTGGTGTACCAGGCGAAGCTGGCCGAGCAGGCTGAGCGATACGACGAAATGGTGGAGTCAATGAAGAAAGTAGCAGGGATGGATGTGGAGCTGACAGTTGAAGAAAGAAACCTCCTATCTGTTGCATATAAGAATGTGATTGGAGCTAGAAGAGCCTCCTGGAGAATAATCAGCAGCATTGAACAGAAAGAAGAAAACAAGGGAGGAGAAGACAAGCTAAAAATGATTCGGGAATATCGGCAAATGGTTGAGACTGAGCTAAAGTTAATCTGTTGTGACATTCTGGATGTACTGGACAAACACCTCATTCCAGCAGCTAACACTGG…
HLUC_RP1_hgx3803v1_pB27_A-122	5p 3p	104470480	Homo sapiens - YWHAE	https://www.ncbi.nlm.nih.gov/nuccore/NM_006761.4	https://www.ncbi.nlm.nih.gov/gene/?term=7531		E	YWHAE; [gi|195546907|ref|NM_006761.4| Homo sapiens tyrosine 3-monooxygenase/tryptophan 5-monooxygenase activation protein, epsilon polypeptide (YWHAE), transcript variant 1, mRNA]	-55	810	IF	Sense		91.1 / 90.9	GGAGACACTATCCGCTTCCATCCGTCGCGCAGACCCTGCCGGAGCCGCTGCCGCTATGGATGATCGAGAGGATCTGGTGTACCAGGCGAAGCTGGCCGAGCAGGCTGAGCGATACGACGAAATGGTGGAGTCAATGAAGAAAGTAGCAGGGATGGATGTGGAGCTGACAGTTGAAGAAAGAAACCTCCTATCTGTTGCATATAAGAATGTGATTGGAGCTAGAAGAGCCTCCTGGAGAATAATCAGCAGCATTGAACAGAAAGAAGAAAACAAGGGAGGAGAAGACAAGCTAAAAATGATTCGGGAATATCGGCAAATGGTTGAGACTGAGCTAAAGTTAATCTGTTGTGACATTCTGGATGTACTGGACAAACACCTCATTCCAGCAGCTAACACTGG…	GCTGACAGTGAGAGACTCATCGTGCATAGACTGGATGACTAGAAGCTCCTGGATATCAGCAGCATGAACGACGAGAGCATGAGGGGAAGCAAGCTAAATGATCGGAAATCGCAATGGTGAAGACTGAGCTAAAGTCATCGTTGTGACATTCTGGATTGTACTGGACAACACCTCATCCAGCAGCTACACTGCGAGTCCAGTTCTATATAAATGAAAGGGGACTACCACAGTATCTGCAGATTGCACAGGAAACGACAGGAAGGAGGCTGCGGAGAACAGCCTAGTGGCTTATAAAGCTGCTAGTGATATTGCAATGACAGAACTTCCACCAACGCATCCTATTCGCTTAGGTCTTGCTCTCAATTTTTCCGTATTCTACTACGAAATTCTTAATTCCCC…	GGAGACACTATCCGCTTCCATCCGTCGCGCAGACCCTGCCGGAGCCGCTGCCGCTATGGATGATCGAGAGGATCTGGTGTACCAGGCGAAGCTGGCCGAGCAGGCTGAGCGATACGACGAAATGGTGGAGTCAATGAAGAAAGTAGCAGGGATGGATGTGGAGCTGACAGTTGAAGAAAGAAACCTCCTATCTGTTGCATATAAGAATGTGATTGGAGCTAGAAGAGCCTCCTGGAGAATAATCAGCAGCATTGAACAGAAAGAAGAAAACAAGGGAGGAGAAGACAAGCTAAAAATGATTCGGGAATATCGGCAAATGGTTGAGACTGAGCTAAAGTTAATCTGTTGTGACATTCTGGATGTACTGGACAAACACCTCATTCCAGCAGCTAACACTGG…
HLUC_RP1_hgx3803v1_pB27_A-72	5p	104470480	Homo sapiens - YWHAE	https://www.ncbi.nlm.nih.gov/nuccore/NM_006761.4	https://www.ncbi.nlm.nih.gov/gene/?term=7531		E	YWHAE; [gi|195546907|ref|NM_006761.4| Homo sapiens tyrosine 3-monooxygenase/tryptophan 5-monooxygenase activation protein, epsilon polypeptide (YWHAE), transcript variant 1, mRNA]	-46	No Data	IF	Sense		93.2	ATCCGCTTCCATCCGTCGCGCAGACCCTGCCGGAGCCGCTGCCGCTATGGATGATCGAGAGGATCTGGTGTACCAGGCTAAGCTGGCCGAGCAGGCTGAGCGATACGACGAAATGGTGGAGTCAATGAAGAAAGTAGCAGGGATGGATGTGGAGCTGACAGTTGAAGAAAGAAACCTCCTATCTGTTGCATATAAGAATGTGATTGGAGCTAGAAGAGCCTCCTGGAGAATAATCAGCAGCATTGAACAGAAAGAAGAAAACAAGGGAGGAGAAGACAAGCTAAAAATGATTCGGGAATATCGGCAAATGGTTGAGACTGAGCTAAAGTTAATCTGTTGTGACATTCTGGATGTACTGGACAAACACCTCATTCCAGCAGCTAACACTGGCGAGTCCAA…
HLUC_RP1_hgx3803v1_pB27_A-33	5p 3p	104470480	Homo sapiens - YWHAE	https://www.ncbi.nlm.nih.gov/nuccore/NM_006761.4	https://www.ncbi.nlm.nih.gov/gene/?term=7531		E	YWHAE; [gi|195546907|ref|NM_006761.4| Homo sapiens tyrosine 3-monooxygenase/tryptophan 5-monooxygenase activation protein, epsilon polypeptide (YWHAE), transcript variant 1, mRNA]	-34	838	IF	Sense		94.5 / 91.1	CCGTCGCGCAGACCCTGCCGGAGCCGCTGCCGCTATGGATGATCGAGAGGATCTGGTGTACCAGGCGAAGCTGGCCGAGCAGGCTGAGCGATACGACGAAATGGTGGAGTCAATGAAGAAAGTAGCAGGGATGGATGTGGAGCTGACAGTTGAAGAAAGAAACCTCCTATCTGTTGCATATAAGAATGTGATTGGAGCTAGAAGAGCCTCCTGGAGAATAATCAGCAGCATTGAACAGAAAGAAGAAAACAAGGGAGGAGAAGACAAGCTAAAAATGATTCGGGAATATCGGCAAATGGTTGAGACTGAGCTAAAGTTAATCTGTTGTGACATTCTGGATGTACTGGACAAACACCTCATTCCAGCAGCTAACACTGGCGAGTCCAAGGTTTTCTATTA…	CTATCCGTGCATTAAGAGTTGGATGGACTAGAGAGCTCTGGATATCGCAGCATGGAACTGATGCAGAAGCATGGTAGGGGAAGGACAGCTAAATTGGATCGCATATTCGCAATGTTGAGACTGAGCCTCAAGTAGTCGTGGGGACATTCTGATGTACTGGACAAACACTCATTCAGCAGCTACACTGGCGAAGTCAGGTTTTCTATTATAAAATGAATGGGGACTACCACAGGTATCTGGCAGAATTTGCACAGGAAACGACAGGAAGAGGCTGCGGAGAACAGCCTAGTGGCTTATAAAGCTGCTAGTGATATTGCAATGACAGAACTTCCACCAACGCATCCTATTCGCTTAGGTCTTGCTCTCAATTTTTCCGTATTCTACTACGAAATTCTTAAT…	CCGTCGCGCAGACCCTGCCGGAGCCGCTGCCGCTATGGATGATCGAGAGGATCTGGTGTACCAGGCGAAGCTGGCCGAGCAGGCTGAGCGATACGACGAAATGGTGGAGTCAATGAAGAAAGTAGCAGGGATGGATGTGGAGCTGACAGTTGAAGAAAGAAACCTCCTATCTGTTGCATATAAGAATGTGATTGGAGCTAGAAGAGCCTCCTGGAGAATAATCAGCAGCATTGAACAGAAAGAAGAAAACAAGGGAGGAGAAGACAAGCTAAAAATGATTCGGGAATATCGGCAAATGGTTGAGACTGAGCTAAAGTTAATCTGTTGTGACATTCTGGATGTACTGGACAAACACCTCATTCCAGCAGCTAACACTGGCGAGTCCAAGGTTTTCTATTA…
HLUC_RP1_hgx3803v1_pB27_A-101	5p 3p	104470412	Homo sapiens - YWHAZ var2	https://www.ncbi.nlm.nih.gov/nuccore/NM_145690.2	https://www.ncbi.nlm.nih.gov/gene/?term=7534		E	YWHAZ var2; [gi|208973236|ref|NM_145690.2| Homo sapiens tyrosine 3-monooxygenase/tryptophan 5-monooxygenase activation protein, zeta polypeptide (YWHAZ), transcript variant 2, mRNA]	-139	1098	IF	Sense		94.0 / 93.7	CGGAGCGGCTGTAGCCTGTGAGCAGCGAGATCCAGGGACAGAGTCTCAGCCTCGCCGCTGCTGCCGCCGCCGCCGCCCAGAGACTGCTGAGCCCGTCCGTCCGCCGCCACCACCCACTCCGGACACAGAACATCCAGTCATGGATAAAAATGAGCTGGTTCAGAAGGCCAAACTGGCCGAGCAGGCTGAGCGATATGATGACATGGCAGCCTGCATGAAGTCTGTAACTGAGCAAGGAGCTGAATTATCCAATGAGGAGAGGAATCTTCTCTCAGTTGCTTATAAAAATGTTGTAGGAGCCCGTAGGTCATCTTGGAGGGTCGTCTCAAGTATTGAACAAAAGACGGAAGGTGCTGAGAAAAAACAGCAGATGGCTCGAGAATACAGAGAGAAAATTGA…	GACGAGATACTACCGTACTGCTGAGTGCGCTGTATGCAGAACGGATTGCGATCAGTCACAACAGCATGCAGAGCTTTGATTCAGCAAAGAAATGCACACACATCAATCAGACTGGGTCTGCCTACTCTCTGTGTTCTATTATGAGATCTGACTCCCCAGAGAAAGCTGCTCTCTGCAAAGACAGCTTTTGATGAAGCCATGCTGAACTGATACATTAAGTGAAGAGTCATACAAAGACAGCACGCTAATAATGCAATTACTGAGAGACAACTTGACATTGTGGACATCGGATACCCAAGGAGACGAAGCTGAAGCAGGAGAAGGAGGGGAAAATTAACCGGCCTTCCAACTTTTGTCTGCCTCATTCTAAAATTTACACAGTAGACCATTTGTCATCCA…	CGGAGCGGCTGTAGCCTGTGAGCAGCGAGATCCAGGGACAGAGTCTCAGCCTCGCCGCTGCTGCCGCCGCCGCCGCCCAGAGACTGCTGAGCCCGTCCGTCCGCCGCCACCACCCACTCCGGACACAGAACATCCAGTCATGGATAAAAATGAGCTGGTTCAGAAGGCCAAACTGGCCGAGCAGGCTGAGCGATATGATGACATGGCAGCCTGCATGAAGTCTGTAACTGAGCAAGGAGCTGAATTATCCAATGAGGAGAGGAATCTTCTCTCAGTTGCTTATAAAAATGTTGTAGGAGCCCGTAGGTCATCTTGGAGGGTCGTCTCAAGTATTGAACAAAAGACGGAAGGTGCTGAGAAAAAACAGCAGATGGCTCGAGAATACAGAGAGAAAATTGA…
HLUC_RP1_hgx3803v1_pB27_A-164	5p 3p	104470412	Homo sapiens - YWHAZ var2	https://www.ncbi.nlm.nih.gov/nuccore/NM_145690.2	https://www.ncbi.nlm.nih.gov/gene/?term=7534		E	YWHAZ var2; [gi|208973236|ref|NM_145690.2| Homo sapiens tyrosine 3-monooxygenase/tryptophan 5-monooxygenase activation protein, zeta polypeptide (YWHAZ), transcript variant 2, mRNA]	-115	1126	IF	Sense		90.4 / 88.6	GCGAGATCCAGGGACAGAGTCTCAGCCTCGCCGCTGCTGCCGCCGCCGCCGCCCAGAGACTGCTGAGCCCGTCCGTCCGCCGCCCCCACCCACTCCGGACACAGAACATCCAGTCATGGATAGAAATGAGCTGGTTCAGAAGGCCAAACTGGCCGAGCAGGCTGAGCGATATGATGACATGGCAGCCTGCATGAAGTCTGTAACTGAGCAAGGAGCTGAATTATCCAATGAGGAGAGGAATCTTCTCTCAGTTGCTTATAAAAATGTTGTAGGAGCCCGTAGGTCATCTTGGAGGGTCGTCTCAAGTATTGAACAAAAGACGGAAGGTGCTGAGAAAAAACAGCAGATGGCTCGAGAATACAGAGAGAAAATTGAGACGGAGCTAGAGATATCTGCAAT…	CGATACGGTCACAACAGCATCCAAGGCCTTGAATCGCAATGATGCACCCACATCGTACACGGTCGGACTAACTCTGATCATAAGAATTCGACTCCCCAGAAAGCTGTCTTCTTGCAAGGACCAGCTTGATGAGCATGCTGACTGATCCTTAGGAGAGTCATCAGCAGCAGCTATATGCATTCCTGAGAGACACTTGACATCGTAGACATCGATACCCGAGCAGACGATGCTGAGGCATGATGCAGTAGCGAAAACTAGCCGACGTGCTAGCTTCTGTCTGCCTCATTCTAAACTTACACAGTAGACCCATTTGTCATTCCATGCTGTCCCACAAATAGTTTTTTGTTTACGATTTATGACAGGTTTATGTTACTTCTATTTGAATTTCTATATTTCCCA…	GCGAGATCCAGGGACAGAGTCTCAGCCTCGCCGCTGCTGCCGCCGCCGCCGCCCAGAGACTGCTGAGCCCGTCCGTCCGCCGCCACCACCCACTCCGGACACAGAACATCCAGTCATGGATAAAAATGAGCTGGTTCAGAAGGCCAAACTGGCCGAGCAGGCTGAGCGATATGATGACATGGCAGCCTGCATGAAGTCTGTAACTGAGCAAGGAGCTGAATTATCCAATGAGGAGAGGAATCTTCTCTCAGTTGCTTATAAAAATGTTGTAGGAGCCCGTAGGTCATCTTGGAGGGTCGTCTCAAGTATTGAACAAAAGACGGAAGGTGCTGAGAAAAAACAGCAGATGGCTCGAGAATACAGAGAGAAAATTGAGACGGAGCTAAGAGATATCTGCAA…
HLUC_RP1_hgx3803v1_pB27_A-17	5p 3p	104470412	Homo sapiens - YWHAZ var2	https://www.ncbi.nlm.nih.gov/nuccore/NM_145690.2	https://www.ncbi.nlm.nih.gov/gene/?term=7534		E	YWHAZ var2; [gi|208973236|ref|NM_145690.2| Homo sapiens tyrosine 3-monooxygenase/tryptophan 5-monooxygenase activation protein, zeta polypeptide (YWHAZ), transcript variant 2, mRNA]	-115	1094	IF	Sense		89.3 / 95.6	GCGAGATCCAGGGACAGAGTCTCAGCCTCGCCGCTGCTGCCGCCGCCGCCGCCCAGAGACTGCTGAGCCCGTCCGTCCGCCGCCACCACCCACTCCGGACACAGAACATCCAGTCATGGATAAAAATGAGCTGGTTCAGAAGGCCAAACTGGCCGAGCAGGCTGAGCGATATGATGACATGGCAGCCTGCATGAAGTCTGTAACTGAGCAAGGAGCTGAATTATCCAATGAGGAGAGGAATCTTCTCTCAGTTGCTTATAAAAATGTTGTAGGAGCCCGTAGGTCATCTTGGAGGGTCGTCTCAAGTATTGAACAAAAGACGAAGGTGCTGAGAAAAACAGCAGATGGCTCGAGATACAGAGAGAAATTGAGACGAGCTAGAGATATCTGCATGATGTA…	TTACTCACGCCGTTAACCTTGCTGAGGTGCGCCTTGGTAATGACAAGAAGGAATGTCGATCAGTCCACAACAGCATGCAGAGCTTGGAAATCAGCAAAAAAGGAAATTGCAACCAACACATCCTATCAGACTGGTCCTGGCCTTAAACTCCTCCTGTGTTCTATATGAGATTCTGAACTCCCCCCAGAGAAAGCTGCTCTCTTGCAAAGACAGCTTTTGATGAAGCCATTGCTGAACTTGATACATTAAGTGAAGAGTCATACAAAGACAGCACGCTAATAATGCAATTACTGAGAGACAACTTGACATTGTGGACATCGGATACCCAAGGAGACGAAGCTGAAGCAGGAGAAGGAGGGGAAAATTAACCGGCCTTCCAACTTTTGTCTGCCTCATTCT…	GCGAGATCCAGGGACAGAGTCTCAGCCTCGCCGCTGCTGCCGCCGCCGCCGCCCAGAGACTGCTGAGCCCGTCCGTCCGCCGCCACCACCCACTCCGGACACAGAACATCCAGTCATGGATAAAAATGAGCTGGTTCAGAAGGCCAAACTGGCCGAGCAGGCTGAGCGATATGATGACATGGCAGCCTGCATGAAGTCTGTAACTGAGCAAGGAGCTGAATTATCCAATGAGGAGAGGAATCTTCTCTCAGTTGCTTATAAAAATGTTGTAGGAGCCCGTAGGTCATCTTGGAGGGTCGTCTCAAGTATTGAACAAAAGACGGAAGGTGCTGAGAAAAAACAGCAGATGGCTCGAGAATACAGAGAGAAAATTGAGACGGAGCTAAGAGATATCTGCAA…
HLUC_RP1_hgx3803v1_pB27_A-129	5p	104470412	Homo sapiens - YWHAZ var2	https://www.ncbi.nlm.nih.gov/nuccore/NM_145690.2	https://www.ncbi.nlm.nih.gov/gene/?term=7534		E	YWHAZ var2; [gi|208973236|ref|NM_145690.2| Homo sapiens tyrosine 3-monooxygenase/tryptophan 5-monooxygenase activation protein, zeta polypeptide (YWHAZ), transcript variant 2, mRNA]	-115	No Data	IF	Sense		88.5	GCGAGATCCAGGGACAGAGTCTCAGCCTCGCCGCTGCTGCCGCCGCCGCCGCCCACAGACTGCTGAGCCCGTCCGTCCGCCGCCACCACCCACTCCGGACACAGAACATCCAGTCATGGATAAAAATGAGCTGGTTCGGAAGGCCGAACTGGGCGAGCAGGCTGAGCGATATGATGACATGGCAGCCTGCATGAAGTCTGTTACTGAGAGAGGAGCTGAATTATCCAATGAGGAGAGGAATCTTCTCTCAGTTGCTTATGAAAATGTTGTAGGAGCCCGTAGGTCATCTTGGAGGGTCGTCTCAAGTATTGAACAAAAGACGGAAGGTGCTGAGAAAAAACAGCTTATGGCTCGAGAATACAGAGAGAAAATTGAGACGGAGCTCAGAGATATCTGCAA…
HLUC_RP1_hgx3803v1_pB27_A-11	5p 3p	104470412	Homo sapiens - YWHAZ var2	https://www.ncbi.nlm.nih.gov/nuccore/NM_145690.2	https://www.ncbi.nlm.nih.gov/gene/?term=7534		E	YWHAZ var2; [gi|208973236|ref|NM_145690.2| Homo sapiens tyrosine 3-monooxygenase/tryptophan 5-monooxygenase activation protein, zeta polypeptide (YWHAZ), transcript variant 2, mRNA]	-103	907	IF	Sense		94.2 / 87.8	GACAGAGTCTCAGCCTCGCCGCTGCTGCCGCCGCCGCCGCCCAGAGACTGCTGAGCCCGTCCGTCCGCCGCCACCACCCACTCCGGACACAGAACATCCAGTCATGGATAAAAATGAGCTGGTTCAGAAGGCCAAACTGGCCGAGCAGGCTGAGCGATATGATGACATGGCAGCCTGCATGAAGTCTGTAACTGAGCAAGGAGCTGAATTATCCAATGAGGAGAGGAATCTTCTCTCAGTTGCTTATAAAAATGTTGTAGGAGCCCGTAGGTCATCTTGGAGGGTCGTCTCAAGTATTGAACAAAAGACGGAAGGTGCTGAGAAAAAACAGCAGATGGCTCGAGAATACAGAGAGAAAATTGAGACGGAGCTAAGAGATATCTGCAATGATGTACTGTC…	AAAGTCCTAAAAACACGCAGGTGTGGATCCAGAGAAATTTGAGCGACTAAGGATTGCCGACTGTCGTTCATGGAAAGTCTGTCCCAATTCTACACAGCAGAGACATGTCTCTATTGGAAATGAAGGGAGATTCCTACGTTACTTGGCTGAGGTTGCCGTGGTGAGACAAGAAAGGGATTGTCGATCAGTCACAACAGCAATCCAAGGAGGCTTTTGAAATCAGCAAAAAGGAATTGCAACCACCACATCCTTATCAGGCCTGGTCCTGGCCCTTAAACTTCCTCTTGGTTCTATTATGAGATTCTGAATTCCCCCAGAGAAAGCCTGCCTCTCTTGCAAAAGACAGCTTTTGATGAAAGCCCATTGCTGAACTTGATACATAAAGTGAAGAGTCATACC…	GACAGAGTCTCAGCCTCGCCGCTGCTGCCGCCGCCGCCGCCCAGAGACTGCTGAGCCCGTCCGTCCGCCGCCACCACCCACTCCGGACACAGAACATCCAGTCATGGATAAAAATGAGCTGGTTCAGAAGGCCAAACTGGCCGAGCAGGCTGAGCGATATGATGACATGGCAGCCTGCATGAAGTCTGTAACTGAGCAAGGAGCTGAATTATCCAATGAGGAGAGGAATCTTCTCTCAGTTGCTTATAAAAATGTTGTAGGAGCCCGTAGGTCATCTTGGAGGGTCGTCTCAAGTATTGAACAAAAGACGGAAGGTGCTGAGAAAAAACAGCAGATGGCTCGAGAATACAGAGAGAAAATTGAGACGGAGCTAAGAGATATCTGCAATGATGTACTGTC…
HLUC_RP1_hgx3803v1_pB27_A-154	5p 3p	104470412 / 104470363	Homo sapiens - YWHAZ var2	https://www.ncbi.nlm.nih.gov/nuccore/NM_145690.2	https://www.ncbi.nlm.nih.gov/gene/?term=7534		E	YWHAZ var2; [gi|208973236|ref|NM_145690.2| Homo sapiens tyrosine 3-monooxygenase/tryptophan 5-monooxygenase activation protein, zeta polypeptide (YWHAZ), transcript variant 2, mRNA]	-85	1144	IF	Sense		95.3 / 87.8	CCGCTGCTGCCGCCGCCGCCGCCCAGAGACTGCTGAGCCCGTCCGTCCGCCGCCACCACCCACTCCGGACACAGAACATCCAGTCATGGATAAAAATGAGCTGGTTCAGAAGGCCAAACTGGCCGAGCAGGCTGAGCGATATGATGACATGGCAGCCTGCATGAAGTCTGTAACTGAGCAAGGAGCTGAATTATCCAATGAGGAGAGGAATCTTCTCTCAGTTGCTTATAAAAATGTTGTAGGAGCCCGTAGGTCATCTTGGAGGGTCGTCTCAAGTATTGAACAAAAGACGGAAGGTGCTGAGAAAAAACAGCAGATGGCTCGAGAATACAGAGAGAAAATTGAGACGGAGCTAAGAGATATCTGCAATGATGTACTGTCTCTTTTGGAAAAGTTCTT…	CATTCAGAGCTTGAATTCAGCTAAGATGCATCCACCATCGATCAACTAGTTTGTCCTTACTCTCTTGATCATATGAGATCTTGACTCCCAGAGTAAGCTGCTTTTCATGCAAGACAGCTTTGATGAGCATGCTGACTTGATACATATGGAGAGTCATGCTAAAGACAGCACGCTATGATGCTACTACTGAGAGACAACTTGACATTGTAGTACCATCGTATACTCGATGAGACGAAGCCGATGCAGAGAAGAAGAGGAATATTATCCGGCATTCCAACTTTTGTCTGCCTCATTATAAAATTTACACAGTAGACCATTTGTCATCCATGCTGTCCCACACATAGTTTTTTGTATACGATTTATGACAGGTTTATGTTACTTCTATCGAATTTCTATATT…	CCGCTGCTGCCGCCGCCGCCGCCCAGAGACTGCTGAGCCCGTCCGTCCGCCGCCACCACCCACTCCGGACACAGAACATCCAGTCATGGATAAAAATGAGCTGGTTCAGAAGGCCAAACTGGCCGAGCAGGCTGAGCGATATGATGACATGGCAGCCTGCATGAAGTCTGTAACTGAGCAAGGAGCTGAATTATCCAATGAGGAGAGGAATCTTCTCTCAGTTGCTTATAAAAATGTTGTAGGAGCCCGTAGGTCATCTTGGAGGGTCGTCTCAAGTATTGAACAAAAGACGGAAGGTGCTGAGAAAAAACAGCAGATGGCTCGAGAATACAGAGAGAAAATTGAGACGGAGCTAAGAGATATCTGCAATGATGTACTGTCTCTTTTGGAAAAGTTCTT…
HLUC_RP1_hgx3803v1_pB27_A-66	5p 3p	104470412 / 104470453	Homo sapiens - YWHAZ var2	https://www.ncbi.nlm.nih.gov/nuccore/NM_145690.2	https://www.ncbi.nlm.nih.gov/gene/?term=7534		E	YWHAZ var2; [gi|208973236|ref|NM_145690.2| Homo sapiens tyrosine 3-monooxygenase/tryptophan 5-monooxygenase activation protein, zeta polypeptide (YWHAZ), transcript variant 2, mRNA]	-82	418	IF	Sense		94.0 / 61.0	CGGCTGCCGCCGCCGCCGCCCAGAGACTGCTGAGCCCGTCCGTCCGCCGCCACCACCCACTCCGGACACAGAACATCCAGTCATGGATAAAAATGAGCTGGTTCAGAAGGCCAAACTGGCCGAGCAGGCTGAGCGATATGATGACATGGCAGCCTGCATGAAGTCTGTAACTGAGCAAGGAGCTGAATTATCCAATGAGGAGAGGAATCTTCTCTCAGTTGCTTATAAAAATGTTGTAGGAGCCCGTAGGTCATCTTGGAGGGTCGTCTCAAGTATTGAACAAAAGACGGAAGGTGCTGAGAAAAAACAGCAGATGGCTCGAGAATACAGAGAGAAAATTGAGACGGAGCTAAGAGATATCTGCAATGATGTACTGTCTCTTTTGGAAAAGTTCTTGAT…	CTCGCCAGCGCGACGGTTCGGAGGCCCCGTTCACCACCAGGCGCAGAGATTCAGGTTCTCCCCCATGGGCGTCGATCACATGAGCGGGCTCTCTGGCGTCAACGTGCCAGGAAACGCCTCCTCCGGCTGGTGCATTTTCATCTACAACCTGGGGCAGGATGCCGACGAGGGGATCCTCTGGCAGATGTTTGGGCCGTTTGGTGCCGTCACCAATGTGAAAGTGATCCGCGACTTCAACACCAACAAGTGCAAAGGGTTTGGCTTTGTGACCATGACAAACTATGAAGAAGCCGCGATGGCCATAGCCAGCCTGAACGGCTACCGCCTGG	CTGCTGCCGCCGCCGCCGCCCAGAGACTGCTGAGCCCGTCCGTCCGCCGCCACCACCCACTCCGGACACAGAACATCCAGTCATGGATAAAAATGAGCTGGTTCAGAAGGCCAAACTGGCCGAGCAGGCTGAGCGATATGATGACATGGCAGCCTGCATGAAGTCTGTAACTGAGCAAGGAGCTGAATTATCCAATGAGGAGAGGAATCTTCTCTCAGTTGCTTATAAAAATGTTGTAGGAGCCCGTAGGTCATCTTGGAGGGTCGTCTCAAGTATTGAACAAAAGACGGAAGGTGCTGAGAAAAAACAGCAGATGGCTCGAGAATACAGAGAGAAAATTGAGACGGAGCTAAGAGATATCTGCAATGATGTACTGTCTCTTTTGGAAAAGTTCTTGAT…
HLUC_RP1_hgx3803v1_pB27_A-5	5p	104470412	Homo sapiens - YWHAZ var2	https://www.ncbi.nlm.nih.gov/nuccore/NM_145690.2	https://www.ncbi.nlm.nih.gov/gene/?term=7534		E	YWHAZ var2; [gi|208973236|ref|NM_145690.2| Homo sapiens tyrosine 3-monooxygenase/tryptophan 5-monooxygenase activation protein, zeta polypeptide (YWHAZ), transcript variant 2, mRNA]	-79	No Data	IF	Sense		97.3	CTGCCGCCGCCGCCGCCCAGAGACTGCTGAGCCCGTCCGTCCGCCGCCACCACCCACTCCGGACACAGAACATCCAGTCATGGATAAAAATGAGCTGGTTCAGAAGGCCAAACTGGCCGAGCAGGCTGAGCGATATGATGACATGGCAGCCTGCATGAAGTCTGTAACTGAGCAAGGAGCTGAATTATCCAATGAGGAGAGGAATCTTCTCTCAGTTGCTTATAAAAATGTTGTAGGAGCCCGTAGGTCATCTTGGAGGGTCGTCTCAAGTATTGAACAAAAGACGGAAGGTGCTGAGAAAAAACAGCAGATGGCTCGAGAATACAGAGAGAAAATTGAGACGGAGCTAAGAGATATCTGCAATGATGTACTGTCTCTTTTGGAAAAGTTCTTGATCCC…
HLUC_RP1_hgx3803v1_pB27_A-67	5p 3p	104470412	Homo sapiens - YWHAZ var2	https://www.ncbi.nlm.nih.gov/nuccore/NM_145690.2	https://www.ncbi.nlm.nih.gov/gene/?term=7534		E	YWHAZ var2; [gi|208973236|ref|NM_145690.2| Homo sapiens tyrosine 3-monooxygenase/tryptophan 5-monooxygenase activation protein, zeta polypeptide (YWHAZ), transcript variant 2, mRNA]	-55	999	IF	Sense		89.0 / 91.9	TGCTGAGCCCGTCCGTCCGCCGCCACCACCCACTCCGGACACAGAACATCCAGTCATGGATAAAAATGAGCTGGTTCAGAAGGCCAAACTGGCCGAGCAGGCTGAGCGATATGATGACATGGCAGCCTGCATGAAGTCTGTAACTGAGCAAGGAGCTGAATTATCCAATGAGGAGAGGAATCTTCTCTCAGTTGCTTATAAAAATGTTGTAGGAGCCCGTAGGTCATCTTGGAGGGTCGTCTCAAGTATTGAACAAAAGACGGAAGGTGCTGAGAAAAAACAGCAGATGGCTCGAGAATACAGAGAGAAAATTGAGACGGAGCTAGAGATATCTGCAATGATGTACTGTCTCTTTTGGAAAAGTTCTTGATCCCCAATGCCTCACAAGCAGAGAAGCAA…	TGCAAATGAGTACGTTCTTCGGAAGTCCTGTCAAGTCTCCAAGCAGAGATCCAAGGTCTCTATTGGAAATGAACGGACTCTACGTACTGCCTAGTGCGCTGGAATGCAAGAACGGATGTCGATCAGTCCAGCAGCATTCAGAGCTTTGAAATCAGCAAAATGAATGCAGCAACACATTCTATCAGACTGGGTCTGCCTTAACTTCTCTGTGTTCTAATATGAGATTCTGAACTCCCAGAAGAAAGCTGCTCTCTTGCAAAGACAGCTTTTGATGAAGCCATTGGCTGAACTTGATACATTAAGTGAAGAGTCATACAAAGACAGCACGCTAATAATGCAATTACTGAGAGACAACTTGACATTGTGGACATCGGATACCCAAGGAGACGAAGCTGAAGC…	TGCTGAGCCCGTCCGTCCGCCGCCACCACCCACTCCGGACACAGAACATCCAGTCATGGATAAAAATGAGCTGGTTCAGAAGGCCAAACTGGCCGAGCAGGCTGAGCGATATGATGACATGGCAGCCTGCATGAAGTCTGTAACTGAGCAAGGAGCTGAATTATCCAATGAGGAGAGGAATCTTCTCTCAGTTGCTTATAAAAATGTTGTAGGAGCCCGTAGGTCATCTTGGAGGGTCGTCTCAAGTATTGAACAAAAGACGGAAGGTGCTGAGAAAAAACAGCAGATGGCTCGAGAATACAGAGAGAAAATTGAGACGGAGCTAAGAGATATCTGCAATGATGTACTGTCTCTTTTGGAAAAGTTCTTGATCCCCAATGCTTCACAAGCAGAGAGCAA…
HLUC_RP1_hgx3803v1_pB27_A-78	5p 3p	104470434 / 104470412	Homo sapiens - YWHAZ var2	https://www.ncbi.nlm.nih.gov/nuccore/NM_145690.2	https://www.ncbi.nlm.nih.gov/gene/?term=7534		E	YWHAZ var2; [gi|208973236|ref|NM_145690.2| Homo sapiens tyrosine 3-monooxygenase/tryptophan 5-monooxygenase activation protein, zeta polypeptide (YWHAZ), transcript variant 2, mRNA]	-46	701	IF	Sense		93.0 / 95.3	CGTCCGTCCGCCGCCACCACCCACTCCGGACACAGAACATCCAGTCATGGATAAAAATGAGCTGGTTCAGAAGGCCAAACTGGCCGAGCAGGCTGAGCGATATGATGACATGGCAGCCTGCATGAAGTCTGTAACTGAGCAAGGAGCTGAATTATCCAATGAGGAGAGGAATCTTCTCTCAGTTGCTTATAAAAATGTTGTAGGAGCCCGTAGGTCATCTTGGAGGGTCGTCTCAAGTATTGAACAAAAGACGGAAGGTGCTGAGAAAAAACAGCAGATGGCTCGAGAATACAGAGAGAAAATTGAGACGGAGCTAAGAGATATCTGCAATGATGTACTGTCTCTTTTGGAAAAAGTTCTTTGATCCCCAATGCTTCACAAGCAAGAGAGGCAAAGTCT…	GCAGCACCCAACTGCGGACACAGATCATCCTAGTCATGATATATGAGCTGGTCAGACGCCAGCTGACGAGCAGCTGAGCGATATGATGACATGCAGCTGCATGAAGGTCTGTACTGAGCAAGGAGCTGAAATTATCCAATGAGGAGAGGAATCTCTCTCAGTTGCTTATAAAAATGTTGTAGGAGCCCGTAGGTCATCTTGGAGGGGTCGTCTCAAGTATTGAACAAAAGACCGGAAGGTGCTGAGAAAAAAACAGCCAGATGGCTCGAGAATACAGAGAGAAAAATTGAGACGGGAGCTAAGAGATATCTGCAATGATGGTACTGTCTCCTTTTTGGAAAAGTTCTTTGATCCCCAATGCTTCACAAGCAGAGAGCAAAGTCTTCTATTTGAAAATGA…	CGTCCGTCCGCCGCCACCACCCACTCCGGACACAGAACATCCAGTCATGGATAAAAATGAGCTGGTTCAGAAGGCCAAACTGGCCGAGCAGGCTGAGCGATATGATGACATGGCAGCCTGCATGAAGTCTGTAACTGAGCAAGGAGCTGAATTATCCAATGAGGAGAGGAATCTTCTCTCAGTTGCTTATAAAAATGTTGTAGGAGCCCGTAGGTCATCTTGGAGGGTCGTCTCAAGTATTGAACAAAAGACGGAAGGTGCTGAGAAAAAACAGCAGATGGCTCGAGAATACAGAGAGAAAATTGAGACGGAGCTAAGAGATATCTGCAATGATGTACTGTCTCTTTTGGAAAAGTTCTTGATCCCCAATGCTTCACAAGCAGAGAGCAAAGTCTTCTA…
HLUC_RP1_hgx3803v1_pB27_A-180	5p 3p	104470412 / 104470348	Homo sapiens - YWHAZ var2	https://www.ncbi.nlm.nih.gov/nuccore/NM_145690.2	https://www.ncbi.nlm.nih.gov/gene/?term=7534		E	YWHAZ var2; [gi|208973236|ref|NM_145690.2| Homo sapiens tyrosine 3-monooxygenase/tryptophan 5-monooxygenase activation protein, zeta polypeptide (YWHAZ), transcript variant 2, mRNA]	-43	1442	IF	Sense		90.3 / 88.6	CCGTCCGCCGCCACCACCCACTCCGGACGCGGAACCTCGGGTCATGGATAAAAATGAGCTGGTTCAGAAGGCCAAACTGGCCGAGCAGGCTGAGCGATATGATGACATGGCAGCCTGCATGAAGTCTGTAACTGAGCAAGGAGCTGAATTATCCAATGAGGAGAGGAATCTTCTCTCAGTTGCTTATAAAAATGTTGTAGGAGCCCGTAGGTCATCTTGGAGGGTCGTCTCAAGTATTGAACAAAAGACGGAAGGTGCTGAGAAAAAACAGCAGATGGCTCGAGAATACAGAGAGAACATTGAGACGGAGCTAAGAGATATCTGCAATGATGTACTGTCTCTTTTGGAAAAGTTCTTGATCCCCAATGCTTCACGAGCAGAGAGCATAGTCTTCTATTT…	CGTATGACGACTACGCCTCAGTGTAGCTCCATTCGATGCCGTAGACATGGTCATCAGGGTCCGAATGTTTGGTTCCGATTTAGACAGGTAAGTACCTCATTGATTCCTATTTCCATGGGTTTAAGTTGATTAGGGAGTAGATCAGTACATTAGGAGTTATCGTTTCCATCTGAGGTGCCAATAGGGATGGGATTTTATCAGTATAGGTGTTGCATAGTACTTTGGTACATGTGCTCAAAGGCCAGTGTAACTGCTCCATGTCTAGCAAGAAACTGCCTACATACTGGTTGTCCTGGCGGGAATAAAGGGATCATTGGTTCCAGTCACAGGTGTAGTAACTGTGGGTACTTTAAGGTCTGGAGCACTTACAAGGCTGTGGTAGAATCATACCCCATGGAT…	CCGTCCGCCGCCACCACCCACTCCGGACACAGAACATCCAGTCATGGATAAAAATGAGCTGGTTCAGAAGGCCAAACTGGCCGAGCAGGCTGAGCGATATGATGACATGGCAGCCTGCATGAAGTCTGTAACTGAGCAAGGAGCTGAATTATCCAATGAGGAGAGGAATCTTCTCTCAGTTGCTTATAAAAATGTTGTAGGAGCCCGTAGGTCATCTTGGAGGGTCGTCTCAAGTATTGAACAAAAGACGGAAGGTGCTGAGAAAAAACAGCAGATGGCTCGAGAATACAGAGAGAAAATTGAGACGGAGCTAAGAGATATCTGCAATGATGTACTGTCTCTTTTGGAAAAGTTCTTGATCCCCAATGCTTCACAAGCAGAGAGCAAAGTCTTCTATTT…
HLUC_RP1_hgx3803v1_pB27_A-48	5p 3p	104470412	Homo sapiens - YWHAZ var2	https://www.ncbi.nlm.nih.gov/nuccore/NM_145690.2	https://www.ncbi.nlm.nih.gov/gene/?term=7534		E	YWHAZ var2; [gi|208973236|ref|NM_145690.2| Homo sapiens tyrosine 3-monooxygenase/tryptophan 5-monooxygenase activation protein, zeta polypeptide (YWHAZ), transcript variant 2, mRNA]	-43	700	IF	Sense		96.1 / 89.9	CCGTCCGCCGCCACCACCCACTCCGGACACAGAACATCCAGTCATGGATAAAAATGAGCTGGTTCAGAAGGCCAAACTGGCCGAGCAGGCTGAGCGATATGATGACATGGCAGCCTGCATGAAGTCTGTAACTGAGCAAGGAGCTGAATTATCCAATGAGGAGAGGAATCTTCTCTCAGTTGCTTATAAAAATGTTGTAGGAGCCCGTAGGTCATCTTGGAGGGTCGTCTCAAGTATTGAACAAAAGACGGAAGGTGCTGAGAAAAAACAGCAGATGGCTCGAGAATACAGAGAGAAAATTGAGACGGAGCTAAGAGATATCTGCAATGATGTACTGTCTCTTTTGGAAAAGTTCTTGATCCCCAATGCTTCACAAGCAGAGAGCAAAGTCTTCTATTT…	TCCGCCGCACCACCATCGACACAGACATCCAGTCATGATAAATGAGCTGTCAGACGCGACCTGTCGAGCCAGCTGAGCGATATGATGACATGGCAGCTGCCATGAAGTCTGTTAACTGAGGCAAAGGAAGCTGAATTATCCAATGGAGGAGAGAGGAATCTTCTCTTCCAGGTGGCTTATATAAAATGGTTGTTAGGAAGCCCGGTAGGTCATCCTGGAGAGGGTCGTTCTTCAAAGTATTTGAACAAAAAGAACGGAAAGGTGCCTGAGAGAAAAAAACCAGCCAGGATGGCTTCGAGAAATACAGAGGAAGAAAAATGAGAACGGAAGCTAAAGAGAAAATCTGCAAATGATGTACTGTCTTCTTTTGGAAAAAGTCTTGATCCCCCAATGCTTCAC…	CCGTCCGCCGCCACCACCCACTCCGGACACAGAACATCCAGTCATGGATAAAAATGAGCTGGTTCAGAAGGCCAAACTGGCCGAGCAGGCTGAGCGATATGATGACATGGCAGCCTGCATGAAGTCTGTAACTGAGCAAGGAGCTGAATTATCCAATGAGGAGAGGAATCTTCTCTCAGTTGCTTATAAAAATGTTGTAGGAGCCCGTAGGTCATCTTGGAGGGTCGTCTCAAGTATTGAACAAAAGACGGAAGGTGCTGAGAAAAAACAGCAGATGGCTCGAGAATACAGAGAGAAAATTGAGACGGAGCTAAGAGATATCTGCAATGATGTACTGTCTCTTTTGGAAAAGTTCTTGATCCCCAATGCTTCACAAGCAGAGAGCAAAGTCTTCTATTT…
HLUC_RP1_hgx3803v1_pB27_A-99	5p	104470412	Homo sapiens - YWHAZ var2	https://www.ncbi.nlm.nih.gov/nuccore/NM_145690.2	https://www.ncbi.nlm.nih.gov/gene/?term=7534		E	YWHAZ var2; [gi|208973236|ref|NM_145690.2| Homo sapiens tyrosine 3-monooxygenase/tryptophan 5-monooxygenase activation protein, zeta polypeptide (YWHAZ), transcript variant 2, mRNA]	-34	No Data	IF	Sense		95.6	GACCGCTTCCCCCGAGCCAGCAGAACATCCAGTCATGGATAAAAATGAGCTGGTTCAGAAGGCCAAACTGGCCGAGCAGGCTGAGCGATATGATGACATGGCAGCCTGCATGAAGTCTGTAACTGAGCAAGGAGCTGAATTATCCAATGAGGAGAGGAATCTTCTCTCAGTTGCTTATAAAAATGTTGTAGGAGCCCGTAGGTCATCTTGGAGGGTCGTCTCAAGTATTGAACAAAAGACGGAAGGTGCTGAGAAAAAACAGCAGATGGCTCGAGAATACAGAGAGAAAATTGAGACGGAGCTAAGAGATATCTGCAATGATGTACTGTCTCTTTTGGAAAAGTTCTTGATCCCCAATGCTTCACAAGCAGAGAGCAAAGTCTTCTATTTGAAAATGAA…
HLUC_RP1_hgx3803v1_pB27_A-68	5p	104470412	Homo sapiens - YWHAZ var2	https://www.ncbi.nlm.nih.gov/nuccore/NM_145690.2	https://www.ncbi.nlm.nih.gov/gene/?term=7534		E	YWHAZ var2; [gi|208973236|ref|NM_145690.2| Homo sapiens tyrosine 3-monooxygenase/tryptophan 5-monooxygenase activation protein, zeta polypeptide (YWHAZ), transcript variant 2, mRNA]	-13	No Data	IF	Sense		91.4	AGAACATCCAGTCATGGATAAAAATGAGCTGGTTCAGAAGGCCAAACTGGCCGAGCAGGCTGAGCGATATGATGACATGGCAGCCTGCATGAAGTCTGTCCTGAGCAAGGAGCTGAATTATCCAATGAGGAGAGGAATCTTCTCTCAGTTGGTTATAAAAATGTTGTAGGAGCCCGTAGGTCATCTTGGAGGGTCGTCTCAAGTATTGAACAAAAGACGGAAGGTGCTGAGAAAAAACAGCAGATGGCTCGAGAATACAGAGAGAAAATTGAGACGGAGCTAAGAGATATCTGCGATGATGTACTGTCTCTTTTGGAAAAGTTCTTGATCCCCAATGCTTCACAAGCAGAGAGCAAAGTCTTCTATTTGAAAATGAAAGGAGATTACTACCGTTACTTG…
HLUC_RP1_hgx3803v1_pB27_A-53	5p 3p	104470412 / 104470533	Homo sapiens - YWHAZ var2	https://www.ncbi.nlm.nih.gov/nuccore/NM_145690.2	https://www.ncbi.nlm.nih.gov/gene/?term=7534		E	YWHAZ var2; [gi|208973236|ref|NM_145690.2| Homo sapiens tyrosine 3-monooxygenase/tryptophan 5-monooxygenase activation protein, zeta polypeptide (YWHAZ), transcript variant 2, mRNA]	18	No Data	IF	Sense		90.2 / 66.0	GGTTCAGAAGGCCAAACTGGCCGAGCAGGCTGAGCGATATGATGACATGGCAGCCTGCATGAAGTCTGTAACTGAGCAAGGAGCTGAATTATCCAATGAGGAGAGGAATCTTCTCTCAGTTGCTTATAAAAATGTTGTAGGAGCCCGTAGGTCATCTTGGAGGGTCGTCTCAAGTATTGAACAAAAGACGGAAGGTGCTGAGAAAAAACAGCAGATGGCTCGAGAATACAGAGAGAAAATTGAGACGGAGCTAAGAGATATCTGCAATGATGTACTGTCTCTTTTGGAAAAGTTCTTGATCCCCAATGCTTCACAAGCAGAGAGCAAAGTCTTCTATTTGAAAATGAAAGGAGATTACTACCGTTACTTGGCTGACGTTGCCGCTGGTGATGACAAGAA…	GGCTCAGCAGGCCAGGAGGCCCAAGGACAGGACTTGCGACCTTGAAGCCAAAGGAATCTCACTTGTGGGGCCTCCTTGTCAGCTCTGCTGCTGTCTCAGAGCCATCTGGATGAGTGTCCCGACACCCTCTCGGATGCAGGGCAGGACCACCCAGCTGGTCAGACTCTGATGTTGGGTAGCTGGCCTCTGTGGGGATTGTAAGTGCCCTGAG
HLUC_RP1_hgx3803v1_pB27_A-137	5p 3p	104470378 / 104470371	Homo sapiens - GenMatch	https://www.ncbi.nlm.nih.gov/nuccore/AC040162.5			D	unknown; [prey2510106 - Human - GenMatch]	-1	1058	IF	Sense		100.0 / 80.3	CGAGGACTTCACATTTGGAGAGTCTCGGCCCGAACTGGGCTCTGAGGGCCTGGGGTCAGCCGCTCACGGCTCCCAGCCTGACCTCCGACGAATCGTGGAGCTGCCTGCACCTGCCGACTTCCTCAGTCTGAGCAGTGAGACCAAGCCCAAGTTGATGACACCTGACGCCTTCATGACACCTAGCGCCTCCTTGCAGCAGGTACTCTCCCAGGGTAGGGGGACCTGGGAATGCCTCAGCCACAGGCCACAGGTCTTATTTCCTGCATCTCCCCAGATCACTGCCTCTCCCAGCAGCAGCAGCAGCGGTAGCAGCAGCAACAGCAGCAGTAGCAGCAGCTCACCTACAGCTGTGTCTGACGATGAGCAGCACGTCAGCTGGTGGACCACCTCCCTTGACAC…	TTAGGCAGCAGCAGCAGCAGCAGTAGCAGCAGCTCATACAGCTGGTCTGCATGAGCAGCACTCAGCCTGTGACCCCTCCTTGACCAGCCAACTGAGGAGGCTGAACCTTTGAGCCCCCAAAGCTTGCCAAGCCTGGGATTGGCAAGCCTTGACACATATGAGAGCCAGGCAAGTGTGGCACAGCCTTTCACAGGGCCAAGCCCCGCGCTGTGGCCTCTCTGCCCTTGGCCTGTGTCTCCCCGAGCCCCCCAGGTGTGACCAAAATGAGATCTCCCCAAGGGGGCCGGGGCCCCAGTGTGGTGTGACTGGGTGTGTTGTGTTGTAAAAGTTGTGGGGGAGCACAGTGTGGCCCACACAGCACAGGAAAAGTGTGGTGTGGTGGGTCTCTCTCCCAGAGCC…
HLUC_RP1_hgx3803v1_pB27_A-112	3p	104470427	Homo sapiens - GenMatch	https://www.ncbi.nlm.nih.gov/nuccore/EU280320.1			N/A	unknown; [prey2510118 - Human - GenMatch]	No Data	751	??	Sense		100.0		ATGATGAGATCCTCGCACCTAGCCATGGACAGCAGGGTCTAGAGTCTGCCATGCAGCTCGTCACTGACCTAGTGCATGCTCCTGCGCGCCTAGAATCAGATCGTACGAGGCTCGCGGGTAAGCTAGATGCCAGTGATGTGCAGCTGCTTAGCGTCTGGTGTATGAAGAGGGCAAATCTGTGGGCTGGGATCCGCGAGGATCACTGTGACTAGGGAAGATTGGTAAGTGACAGCGGGGGGCGGTGGTAGCCATGGGTATTTGTGGCGACTTTGTTCGAGGGCCAATGACAGCGGGGGAACTTTGATCCGGGAGCAGAGAATGCGATACAGGGTGACCTGGGAGAACGCGAGGCCTGGTCTCCGACGGCACGAGGGCCGAGGAAGTAAGAGGCAGTGGCTG…
Summary of PBS categories
A : Very high confidence in the interaction
B : High confidence in the interaction
C : Good confidence in the interaction
D : Moderate confidence in the interaction
This category is the most difficult to interpret because it mixes two classes of interactions :
* False-positive interactions
* Interactions hardly detectable by the Y2H technique (low representation of the mRNA in the library, prey folding, prey toxicity in yeast...)
E : Interactions involving highly connected (or relatively highly connected) prey domains, warning of non-specific interaction.
The total number of screens performed on each organism is taken into account to set this connectivity threshold: 20
interactions to different bait proteins in our entire database for Human, 10 for Mouse, Drosophila and Arabidopsis and 6 for all other organisms.
They can be classified in different categories:
* Prey proteins that are known to be highly connected due to their biological function
* Proteins with a prey interacting domain that contains a known protein interaction motif or a biochemically promiscuous motif
F : Experimentally proven technical artifacts
N/A : The PBS is a score that is automatically computed through algorithms and cannot be attributed for the following reasons :
* All the fragments of the same reference CDS are antisense
* The 5p sequence is missing
* All the fragments of the same reference CDS are either all OOF1 or all OOF2
* All the fragments of the same reference CDS lie in the 5' or 3' UTR
